# Supplementary material for: National Patterns in Environmental Injustice and Inequality: Outdoor NO2 Air Pollution in the United States
Source: PLoS One. 2014 Apr 15;9(4):e94431. doi: 10.1371/journal.pone.0094431 (PMC3988057; doi:10.1371/journal.pone.0094431)
Supplement: File S2 — (XLSX) [file pone.0094431.s001.xlsx]

## Sheet: States
State	Number of Block Groups	Total Population	Mean Concentration (ppb)	Population-weighted Mean Concentration (ppb)	Low-Income Nonwhite (LIN) Population-weighted Concentration (ppb)	High-Income White (HIW) Population-weighted Concentration (ppb)	Difference Between LIN and HIW (ppb)	Atkinson Index (e=0.75)	Gini Coefficient
Alabama	3329	4447100	6.25259	6.05188	7.56907	5.96575	1.60332	0.0953798	0.282865
Arizona	3570	5130632	12.8856	12.5387	12.6855	12.4111	0.274423	0.0277711	0.151404
Arkansas	2135	2673400	5.56901	5.4268	6.82677	5.46666	1.36012	0.096023	0.276276
California	22133	33871648	17.1818	17.2028	20.0456	15.2625	4.78308	0.0670629	0.23365
Colorado	3278	4301261	13.1836	13.1964	14.8781	12.8462	2.0319	0.0331712	0.167405
Connecticut	2617	3405565	11.1692	10.8522	14.9514	9.70413	5.24729	0.0642288	0.228257
Delaware	502	783600	11.3892	10.7506	12.0301	10.7171	1.31301	0.0333411	0.168121
District of Columbia	433	572059	16.7873	16.7481	17.0999	16.2719	0.828015	0.00653508	0.0741402
Florida	9112	15982378	9.35719	9.30952	11.1214	8.55595	2.56545	0.0513782	0.195758
Georgia	4788	8186453	7.37214	7.41837	8.93714	7.4088	1.52834	0.0926806	0.275338
Idaho	954	1293953	7.72258	8.0008	8.4479	8.09467	0.353234	0.0364151	0.158704
Illinois	9841	12419293	12.8514	12.8822	17.1266	12.2379	4.88861	0.0741057	0.247736
Indiana	4795	6080485	9.51738	9.37345	12.8135	8.86938	3.94414	0.0425859	0.184729
Iowa	2634	2926324	6.50287	6.61878	8.56991	6.60527	1.96464	0.036032	0.17684
Kansas	2299	2688418	8.34428	8.34499	10.3103	8.53624	1.77402	0.0391235	0.18485
Kentucky	3157	4041769	7.78927	7.83839	11.4931	8.59174	2.90135	0.102029	0.281167
Louisiana	3506	4468976	8.65144	8.1864	9.92549	8.02588	1.8996	0.109172	0.29082
Maine	1139	1274923	4.33763	4.38446	6.14102	4.49568	1.64534	0.143633	0.354201
Maryland	3676	5296486	11.6692	11.1498	14.381	9.89135	4.48968	0.0441051	0.190629
Massachusetts	5049	6349097	12.7139	12.2779	17.1076	11.3963	5.71138	0.0733855	0.244576
Michigan	8411	9938444	10.8137	10.3008	15.1973	9.77864	5.41868	0.115053	0.294748
Minnesota	4079	4919479	7.15145	7.17057	10.9488	7.32023	3.62861	0.0947587	0.276124
Mississippi	2148	2844658	4.89963	4.71826	5.45809	4.66226	0.795823	0.108337	0.299324
Missouri	4540	5595211	8.59099	8.26864	12.392	8.40607	3.98591	0.0921664	0.268129
Montana	874	902195	6.91649	7.07514	7.23872	6.97079	0.267936	0.0419158	0.176632
Nebraska	1591	1711263	8.24918	8.16981	10.7571	8.27475	2.48233	0.0447875	0.19671
Nevada	1245	1998257	13.9488	13.9887	15.6583	13.2344	2.42386	0.0225843	0.133084
New Hampshire	873	1235786	6.08703	5.96577	8.84895	5.82821	3.02074	0.127551	0.322083
New Jersey	6504	8414350	16.7562	16.2855	20.8017	14.4117	6.39002	0.0490533	0.201254
New Mexico	1413	1819046	11.0451	10.9711	10.8596	11.412	-0.552482	0.0244942	0.146186
New York	15063	18976457	18.4377	18.7542	24.5229	17.9564	6.56649	0.13077	0.290395
North Carolina	5266	8049313	7.06322	7.01498	8.19964	6.96811	1.23153	0.074868	0.244686
North Dakota	630	642200	5.38785	5.76142	5.49826	5.8667	-0.36844	0.047053	0.19904
Ohio	9348	11353140	11.5666	11.1896	14.8739	10.6807	4.19319	0.0397058	0.177931
Oklahoma	2901	3450654	8.38287	8.20189	9.17351	8.39258	0.78093	0.057829	0.220006
Oregon	2490	3421399	8.05518	8.18968	9.96801	8.17462	1.79339	0.0884048	0.249981
Pennsylvania	10386	12281054	13.5975	12.8611	19.4252	12.2678	7.15736	0.0646288	0.226161
Rhode Island	820	1048319	12.6319	12.108	16.4997	10.2617	6.23798	0.0587163	0.211244
South Carolina	2859	4012012	6.33354	6.12171	6.61813	6.07226	0.545868	0.0759156	0.246908
South Dakota	688	754844	5.15608	5.41962	5.39968	5.58745	-0.187762	0.0437443	0.194396
Tennessee	4014	5689283	7.6018	7.28968	10.2516	7.15607	3.09556	0.0775496	0.248308
Texas	14462	20851820	10.457	10.3198	11.3674	10.2549	1.11251	0.056201	0.208369
Utah	1481	2233169	13.4607	13.5979	14.7899	13.7576	1.03234	0.0292116	0.158579
Vermont	530	608827	3.94138	4.04747	5.41403	3.8786	1.53544	0.116348	0.315796
Virginia	4742	7078515	9.25763	9.29931	10.8496	9.70406	1.14549	0.0870772	0.257998
Washington	4825	5894121	9.22217	9.05867	11.3269	8.85262	2.47432	0.0801579	0.242034
West Virginia	1588	1808344	6.70909	6.68606	8.76691	7.2447	1.52221	0.100147	0.285903
Wisconsin	4376	5363675	7.68471	7.49696	12.2393	7.24299	4.99628	0.0981185	0.276354
Wyoming	398	493782	8.70762	8.70197	9.48436	8.5453	0.939059	0.021224	0.135325

## Sheet: Counties
County Code	County Name	Number of Block Groups	Total Population	Mean Concentration (ppb)	Population-weighted Mean Concentration (ppb)	Low-Income Nonwhite (LIN) Population-weighted Concentration (ppb)	High-Income White (HIW) Population-weighted Concentration (ppb)	Difference Between LIN and HIW (ppb)	Atkinson Index (e=0.75)	Gini Coefficient	LIN Population	HIW Population
1001	Autauga County, Alabama	30	43671	4.64133	4.80419	4.15896	5.18802	-1.02906	0.0565353	0.109664	1283	2651
1003	Baldwin County, Alabama	73	140415	4.42891	4.53384	4.65186	4.57723	0.0746241	0.036941	0.08176	2456	9925
1005	Barbour County, Alabama	22	29038	3.85166	3.94932	4.42687	4.26602	0.160854	0.0821345	0.106393	2621	948
1007	Bibb County, Alabama	15	20826	2.7397	2.77573	3.41692	2.7348	0.682121	0.0409711	0.00987746	790	738
1009	Blount County, Alabama	34	51024	4.36184	4.22076	4.67555	4.11786	0.557693	0.0125337	0.0533992	260	2309
1011	Bullock County, Alabama	8	11714	2.53576	2.88638	2.89864	2.25228	0.646355	0.0597403	-4.44089e-16	1668	156
1013	Butler County, Alabama	21	21399	2.59469	2.819	3.16657	2.83037	0.336201	0.0908148	0.0409015	1826	638
1015	Calhoun County, Alabama	87	112249	5.76045	5.67817	7.55985	5.13703	2.42282	0.0556293	0.159541	4282	4882
1017	Chambers County, Alabama	34	36583	4.23035	4.15199	4.16969	3.96279	0.206896	0.0804131	0.111408	2430	1006
1019	Cherokee County, Alabama	16	23988	4.60886	4.65648	5.29957	4.92769	0.371886	0.0282737	0.0899726	258	881
1021	Chilton County, Alabama	29	39593	3.98217	3.83956	4.25211	3.83696	0.415151	0.0440853	0.0697419	861	1673
1023	Choctaw County, Alabama	18	15922	1.68603	1.65724	1.59338	1.72749	-0.134105	0.0295762	0	1497	521
1025	Clarke County, Alabama	28	27867	2.48143	2.7111	2.60312	3.10582	-0.502699	0.0768299	0.0200465	2493	1092
1027	Clay County, Alabama	13	14254	2.70397	2.65775	3.18392	2.89051	0.293412	0.0609059	0.0093471	490	339
1029	Cleburne County, Alabama	11	14123	2.67224	2.68693	3.14674	2.84277	0.303976	0.0516753	0.0049307	168	456
1031	Coffee County, Alabama	35	43615	4.65843	4.88547	5.63448	5.06234	0.572139	0.0691435	0.126422	1637	2406
1033	Colbert County, Alabama	51	54984	6.73787	6.53439	7.65921	6.46803	1.19118	0.058978	0.177139	1730	2507
1035	Conecuh County, Alabama	14	14089	2.09912	2.04456	2.0505	2.15408	-0.103578	0.0368252	0.00354569	1396	316
1037	Coosa County, Alabama	11	12202	2.32062	2.30709	2.41314	2.39553	0.0176014	0.0301382	0	636	283
1039	Covington County, Alabama	39	37631	4.05133	4.0339	5.07321	4.1006	0.972612	0.0760627	0.091842	1116	1292
1041	Crenshaw County, Alabama	13	13665	2.4861	2.48573	2.48617	2.68499	-0.198822	0.0634778	0.00763677	805	382
1043	Cullman County, Alabama	62	77483	5.28533	5.09768	5.36544	5.16486	0.200584	0.0318718	0.125993	409	3525
1045	Dale County, Alabama	42	49129	4.22219	3.92877	4.38469	4.00826	0.376429	0.0497376	0.0731347	1877	1567
1047	Dallas County, Alabama	51	46365	5.40389	5.02147	5.49594	4.23235	1.26359	0.070333	0.147061	6252	1249
1049	DeKalb County, Alabama	54	64452	4.69719	4.66811	4.58668	4.68797	-0.101292	0.0139836	0.0774119	572	2245
1051	Elmore County, Alabama	45	65874	3.91105	3.90097	3.99493	3.8467	0.148227	0.0362592	0.0520988	1586	3772
1053	Escambia County, Alabama	31	38440	4.09344	3.71572	4.50514	3.52037	0.984774	0.0666549	0.0703724	2232	1263
1055	Etowah County, Alabama	104	103459	6.56481	5.91849	8.19973	5.40316	2.79657	0.0507534	0.172051	3206	4614
1057	Fayette County, Alabama	18	18495	2.66713	2.74835	3.08786	2.86606	0.221797	0.0772703	0.0459746	380	564
1059	Franklin County, Alabama	26	31223	4.14836	4.21336	5.13301	3.94777	1.18524	0.0421584	0.0891193	586	1102
1061	Geneva County, Alabama	24	25764	4.53951	4.39667	4.69372	4.32599	0.367724	0.0236789	0.0789402	757	814
1063	Greene County, Alabama	10	9974	2.48953	2.56105	2.65524	2.62085	0.0343898	0.0679053	0.0105511	1778	167
1065	Hale County, Alabama	14	17185	3.14352	3.08834	3.17099	3.15043	0.0205551	0.0843977	0.0281063	1989	369
1067	Henry County, Alabama	17	16310	3.87113	4.0454	3.94634	4.45285	-0.506514	0.0632666	0.0961019	1112	588
1069	Houston County, Alabama	67	88787	6.26282	6.18813	7.28481	5.87078	1.41402	0.0245367	0.137441	4381	4890
1071	Jackson County, Alabama	46	53926	4.41284	4.45814	5.11215	4.66119	0.450968	0.0318507	0.0874612	562	2199
1073	Jefferson County, Alabama	452	662047	10.6746	9.47007	12.4871	7.96561	4.52144	0.0569131	0.209037	40978	39996
1075	Lamar County, Alabama	16	15904	2.4031	2.3278	2.46262	2.31385	0.148775	0.0419635	0.00560987	382	425
1077	Lauderdale County, Alabama	74	87966	6.53522	5.87627	7.58013	5.67048	1.90965	0.0594848	0.181524	2010	4924
1079	Lawrence County, Alabama	33	34803	4.50138	4.51242	5.01685	4.35776	0.659092	0.0153954	0.063949	1054	1316
1081	Lee County, Alabama	64	115092	4.91409	4.71136	5.55888	4.38832	1.17056	0.0626626	0.118646	5173	5974
1083	Limestone County, Alabama	45	65676	5.91128	5.74727	6.65867	5.79554	0.863122	0.0212772	0.117888	1554	3842
1085	Lowndes County, Alabama	12	13473	2.86955	2.97077	2.92461	3.1206	-0.195988	0.0248869	0.00501046	1892	292
1087	Macon County, Alabama	22	24105	3.75162	3.59227	3.58053	2.37728	1.20324	0.0588755	0.0551468	3895	158
1089	Madison County, Alabama	186	276700	8.31822	7.57059	9.82628	6.98931	2.83697	0.0384137	0.179892	9517	23486
1091	Marengo County, Alabama	27	22539	3.61652	3.61957	3.88625	3.48887	0.397381	0.0809095	0.0692885	2694	922
1093	Marion County, Alabama	30	31214	3.29575	3.29525	3.24732	3.43143	-0.184108	0.0373739	0.0271692	212	1110
1095	Marshall County, Alabama	59	82231	5.63008	5.63012	6.66943	5.45723	1.2122	0.0307342	0.135971	686	4038
1097	Mobile County, Alabama	263	399843	8.33163	7.23165	9.50099	6.56342	2.93757	0.0661192	0.206241	24632	17907
1099	Monroe County, Alabama	24	24324	3.00404	3.32841	2.87951	3.84617	-0.966659	0.0775635	0.0361469	1849	869
1101	Montgomery County, Alabama	187	223510	8.82665	8.67315	9.26756	8.56127	0.70629	0.0369078	0.141408	16231	11900
1103	Morgan County, Alabama	68	111064	6.77854	6.62444	8.4835	6.39509	2.08841	0.0481597	0.177528	2633	6827
1105	Perry County, Alabama	15	11861	3.41001	3.43693	3.85785	2.79103	1.06682	0.100839	0.074175	1679	192
1107	Pickens County, Alabama	19	20949	2.46673	2.43036	2.44772	2.39026	0.0574618	0.0181168	0	1828	560
1109	Pike County, Alabama	22	29605	4.06635	3.99747	4.48309	4.02457	0.458517	0.0602448	0.0861145	2572	913
1111	Randolph County, Alabama	19	22380	3.31904	3.27291	3.77832	2.98231	0.796011	0.0494748	0.0485353	889	645
1113	Russell County, Alabama	45	49756	6.27799	5.96106	6.67965	5.64769	1.03196	0.0991617	0.185673	3802	1223
1115	St. Clair County, Alabama	35	64742	4.50911	4.42491	4.80394	4.61031	0.193637	0.022938	0.082878	867	3529
1117	Shelby County, Alabama	57	143293	5.38529	5.80304	5.70284	5.96782	-0.26498	0.0324463	0.139022	1490	17275
1119	Sumter County, Alabama	17	14798	2.47628	2.60738	2.63112	2.80146	-0.170338	0.0725878	0.0194685	2498	262
1121	Talladega County, Alabama	59	80321	5.0522	4.90632	5.04987	4.92756	0.122311	0.0336358	0.119233	4192	3057
1123	Tallapoosa County, Alabama	33	41475	3.25083	3.27686	3.35159	3.25423	0.0973628	0.0583457	0.042994	2053	1895
1125	Tuscaloosa County, Alabama	117	164875	6.32497	6.43299	8.35582	5.47326	2.88256	0.08238	0.194061	8375	9102
1127	Walker County, Alabama	58	70713	3.93863	3.99689	4.82778	4.18886	0.638916	0.0312797	0.0676362	1193	2959
1129	Washington County, Alabama	18	18097	1.82678	1.86457	1.84168	1.89841	-0.0567264	0.0241233	0	1070	546
1131	Wilcox County, Alabama	15	13183	2.35308	2.44143	2.20848	3.44191	-1.23342	0.0569576	0.0149005	2120	204
1133	Winston County, Alabama	25	24843	3.40972	3.36606	3.67288	3.31443	0.358449	0.0346681	0.0339044	144	888
4001	Apache County, Arizona	54	69423	8.63645	8.76427	8.57317	9.20618	-0.633008	0.00292024	0.0487604	7696	699
4003	Cochise County, Arizona	72	117755	9.24994	9.03208	9.35213	9.01637	0.335767	0.0051716	0.0666274	5188	4442
4005	Coconino County, Arizona	106	116320	9.19471	9.48609	9.29919	9.40336	-0.104176	0.00795483	0.0835317	4556	5889
4007	Gila County, Arizona	55	51335	7.80787	7.94903	7.84226	7.85288	-0.0106197	0.00779941	0.0822827	1795	1952
4009	Graham County, Arizona	27	33489	7.76091	7.62901	7.55703	7.61672	-0.0596874	0.00461931	0.0616428	1632	703
4011	Greenlee County, Arizona	8	8547	8.10451	8.1046	8.21379	8.02834	0.185443	0.00543044	0.067853	275	226
4012	La Paz County, Arizona	23	19715	6.5951	6.76932	6.39842	6.86993	-0.471511	0.00738771	0.0784012	797	516
4013	Maricopa County, Arizona	2113	3072149	14.7037	14.2696	15.4823	13.4075	2.07476	0.0133196	0.100105	70906	236103
4015	Mohave County, Arizona	101	155032	8.16066	8.22427	8.17105	8.31812	-0.147064	0.00579098	0.070889	2273	6311
4017	Navajo County, Arizona	74	97470	8.85136	8.88427	8.84029	8.76603	0.0742636	0.00693678	0.0734371	7200	2402
4019	Pima County, Arizona	617	843746	12.6493	11.9148	12.9209	11.0367	1.88421	0.0185208	0.123173	32039	48058
4021	Pinal County, Arizona	116	179727	8.23817	8.54707	8.09378	8.65647	-0.562684	0.0119315	0.102154	5911	6742
4023	Santa Cruz County, Arizona	20	38381	8.63131	8.82132	9.51133	7.74666	1.76467	0.00694345	0.0767181	3298	795
4025	Yavapai County, Arizona	86	167517	8.60459	8.67599	8.77682	8.6554	0.121416	0.00489105	0.0651836	1988	9399
4027	Yuma County, Arizona	98	160026	8.34829	8.3072	8.3298	8.55768	-0.227883	0.00784837	0.0792654	8002	4974
5001	Arkansas County, Arkansas	25	20749	5.51393	5.45947	6.10297	5.48952	0.61345	0.0308536	0.115824	916	772
5003	Ashley County, Arkansas	23	24209	3.41291	3.21827	4.16173	3.06546	1.09627	0.0704599	0.0431924	1368	842
5005	Baxter County, Arkansas	29	38386	3.94198	3.92247	3.89454	3.99417	-0.0996227	0.0578473	0.0815645	187	1418
5007	Benton County, Arkansas	80	153406	6.39539	6.12436	7.26926	5.90461	1.36465	0.0454902	0.150563	1278	9133
5009	Boone County, Arkansas	23	33948	4.90721	4.62041	5.30388	4.4013	0.902573	0.0590411	0.126085	155	1208
5011	Bradley County, Arkansas	12	12600	2.87999	2.93207	3.25521	2.98271	0.272499	0.080765	0.0190379	1051	387
5013	Calhoun County, Arkansas	6	5744	1.74353	1.79454	1.9253	1.81547	0.10983	0.0388417	0	290	164
5015	Carroll County, Arkansas	16	25357	3.69154	3.64634	4.59265	3.15755	1.43509	0.0767177	0.0771461	243	1006
5017	Chicot County, Arkansas	13	14117	5.36377	5.28431	5.60818	5.21401	0.394166	0.011228	0.0768516	1639	293
5019	Clark County, Arkansas	22	23546	3.82564	3.71058	4.30672	3.47604	0.830676	0.0967238	0.0913956	1170	774
5021	Clay County, Arkansas	19	17609	5.25981	5.36939	5.4693	5.27739	0.191908	0.0184014	0.103211	80	483
5023	Cleburne County, Arkansas	21	24046	3.35033	3.21506	3.55698	3.5959	-0.0389148	0.0578354	0.0373098	72	1040
5025	Cleveland County, Arkansas	8	8571	1.46453	1.49563	1.8441	1.42255	0.42155	0.0354412	0	266	303
5027	Columbia County, Arkansas	26	25603	3.70112	3.4816	3.60789	3.50445	0.103446	0.133424	0.0839146	1838	995
5029	Conway County, Arkansas	16	20336	4.00801	3.94264	4.38938	4.03862	0.350763	0.0627474	0.0896328	522	844
5031	Craighead County, Arkansas	62	82148	7.24579	6.943	8.33575	6.87664	1.45911	0.0315009	0.150749	1573	4253
5033	Crawford County, Arkansas	33	53247	5.67655	5.60838	6.46763	5.65493	0.812697	0.0607859	0.153157	410	1926
5035	Crittenden County, Arkansas	43	50866	7.65636	7.78098	7.95215	7.68832	0.263831	0.013038	0.0973152	4105	1660
5037	Cross County, Arkansas	19	19526	5.4247	5.45453	6.36459	5.13621	1.22838	0.021215	0.121445	897	597
5039	Dallas County, Arkansas	9	9210	2.74294	2.79683	2.96368	2.26945	0.694228	0.0955248	0.0130152	746	209
5041	Desha County, Arkansas	16	15341	5.39485	5.34461	5.71665	4.98333	0.73332	0.0152287	0.0949578	1553	443
5043	Drew County, Arkansas	21	18723	3.19005	2.99669	3.00808	3.10269	-0.0946106	0.090775	0.0426246	1006	691
5045	Faulkner County, Arkansas	47	86014	5.10605	5.01394	6.51502	4.95634	1.55868	0.0495431	0.136708	1315	4853
5047	Franklin County, Arkansas	14	17771	4.24458	4.11531	4.39484	4.13278	0.262067	0.0425435	0.0643457	118	501
5049	Fulton County, Arkansas	12	11642	2.71212	2.67175	2.69199	2.62783	0.0641589	0.0429145	0.00964809	74	320
5051	Garland County, Arkansas	67	88068	5.27305	4.85705	6.81215	4.58989	2.22226	0.0877516	0.151046	1872	4596
5053	Grant County, Arkansas	15	16464	2.34397	2.2517	1.81822	2.37622	-0.558004	0.0979933	0.00557733	93	841
5055	Greene County, Arkansas	28	37331	5.94069	5.61334	5.76867	5.85667	-0.087998	0.0480958	0.142532	182	1307
5057	Hempstead County, Arkansas	20	23587	4.51083	4.55733	5.39087	3.76593	1.62494	0.080236	0.13218	1497	589
5059	Hot Spring County, Arkansas	24	30353	3.27694	3.06127	4.3127	2.82547	1.48723	0.0816083	0.054453	627	858
5061	Howard County, Arkansas	12	14300	4.10656	4.2358	5.08099	3.87997	1.20102	0.0822863	0.0997878	613	466
5063	Independence County, Arkansas	29	34233	4.00682	3.83788	4.60834	3.9894	0.618935	0.0552384	0.0693889	263	1157
5065	Izard County, Arkansas	11	13249	2.30789	2.35223	2.36386	2.3117	0.0521599	0.0213993	0	70	355
5067	Jackson County, Arkansas	17	18418	6.07236	5.89455	6.75509	6.31953	0.435562	0.0173937	0.108221	620	532
5069	Jefferson County, Arkansas	83	84278	6.56211	6.16783	8.03515	4.34124	3.69391	0.0884336	0.18639	6323	2943
5071	Johnson County, Arkansas	18	22781	4.04387	3.84215	4.65935	3.60223	1.05712	0.0622548	0.0661325	268	645
5073	Lafayette County, Arkansas	8	8559	3.08497	3.10299	3.20377	2.96246	0.241306	0.0344004	0.00751827	679	265
5075	Lawrence County, Arkansas	19	17774	5.09488	5.05656	5.57761	4.75624	0.821369	0.054784	0.128343	72	454
5077	Lee County, Arkansas	13	12580	5.16327	5.08784	5.71738	5.22747	0.489914	0.0159148	0.095214	1350	179
5079	Lincoln County, Arkansas	12	14492	3.7278	3.56373	4.39271	2.92817	1.46454	0.0696071	0.0419574	599	387
5081	Little River County, Arkansas	14	13628	3.40147	3.38825	4.04618	3.51621	0.529974	0.0601624	0.0406976	604	538
5083	Logan County, Arkansas	18	22486	4.31521	4.10336	4.18975	4.25068	-0.0609312	0.0550329	0.094872	103	619
5085	Lonoke County, Arkansas	33	52828	4.83075	4.86003	5.567	4.78241	0.784593	0.0263029	0.10417	760	3052
5087	Madison County, Arkansas	13	14243	2.88813	2.97026	3.39151	3.22688	0.164626	0.0863777	0.0509793	127	399
5089	Marion County, Arkansas	13	16140	2.91684	2.9024	3.10156	2.95385	0.147716	0.0583825	0.0167621	87	426
5091	Miller County, Arkansas	38	40443	6.82254	6.70009	8.54379	6.21634	2.32746	0.106687	0.19638	2092	1633
5093	Mississippi County, Arkansas	49	51979	6.75366	6.77023	7.28556	6.79553	0.490025	0.0118267	0.0995458	3338	1823
5095	Monroe County, Arkansas	11	10254	5.0359	5.0027	5.16627	4.62789	0.538376	0.0161713	0.0917071	912	208
5097	Montgomery County, Arkansas	8	9245	2.39971	2.35648	2.36077	2.28513	0.0756445	0.0396244	0.00291632	50	291
5099	Nevada County, Arkansas	8	9955	2.80938	3.40584	3.90159	2.68055	1.22104	0.149902	0.0937826	628	216
5101	Newton County, Arkansas	7	8608	1.48616	1.48956	1.34234	1.47512	-0.132784	0.0336964	0	53	168
5103	Ouachita County, Arkansas	31	28790	3.0891	2.97356	3.85004	2.56208	1.28796	0.101079	0.0436135	2314	817
5105	Perry County, Arkansas	9	10209	2.49077	2.57012	2.48942	2.44091	0.0485146	0.0516856	0.00982533	79	387
5107	Phillips County, Arkansas	28	26445	5.57229	5.62139	5.92967	4.97585	0.953816	0.0198162	0.108991	3160	479
5109	Pike County, Arkansas	10	11303	3.00555	2.94017	3.30204	2.76796	0.534084	0.0767511	0.0390339	112	402
5111	Poinsett County, Arkansas	26	25614	5.37991	5.38855	6.20822	5.13969	1.06854	0.0292368	0.103792	416	663
5113	Polk County, Arkansas	16	20229	3.25467	3.34111	3.1585	3.48583	-0.32733	0.0719667	0.0697497	159	559
5115	Pope County, Arkansas	34	54469	4.86597	4.73033	6.01021	4.56713	1.44308	0.0691022	0.128974	571	2401
5117	Prairie County, Arkansas	10	9539	4.54047	4.51502	4.72908	4.4806	0.248486	0.0200317	0.0794697	271	311
5119	Pulaski County, Arkansas	278	361474	8.54944	7.82259	9.57665	7.11455	2.4621	0.057018	0.189073	17922	23479
5121	Randolph County, Arkansas	17	18195	3.96621	3.87694	4.073	3.9764	0.0965913	0.0618298	0.0724348	101	610
5123	St. Francis County, Arkansas	28	29329	5.52768	5.64283	6.28894	5.19306	1.09588	0.0243622	0.123743	2568	549
5125	Saline County, Arkansas	45	83529	4.14246	4.03072	5.30237	4.14548	1.15689	0.0873183	0.107615	430	5429
5127	Scott County, Arkansas	9	10996	3.22821	3.41946	3.69883	3.50386	0.194969	0.082359	0.0608372	161	266
5129	Searcy County, Arkansas	10	8261	2.0396	2.10064	1.71834	2.29939	-0.581051	0.0858891	0.00983986	45	145
5131	Sebastian County, Arkansas	94	115071	8.37791	7.87655	9.14368	7.6309	1.51278	0.0332417	0.146885	2653	5942
5133	Sevier County, Arkansas	11	15757	3.48728	3.46919	4.43167	2.88707	1.5446	0.0911185	0.0858345	471	449
5135	Sharp County, Arkansas	18	17119	2.60389	2.61834	2.8224	2.56322	0.259183	0.0406489	0.00168386	89	452
5137	Stone County, Arkansas	10	11499	2.13344	2.12996	2.26704	2.10472	0.162324	0.0501225	0.00113394	68	300
5139	Union County, Arkansas	44	45629	4.04006	3.88543	5.35562	3.48394	1.87168	0.15419	0.129835	3172	1875
5141	Van Buren County, Arkansas	14	16192	2.33948	2.30043	2.26257	2.31174	-0.0491691	0.0316049	0	84	533
5143	Washington County, Arkansas	116	157715	7.16485	7.1147	8.22158	6.99032	1.23126	0.0440928	0.143702	2350	7774
5145	White County, Arkansas	47	67165	5.03822	4.8374	5.80453	4.83333	0.971198	0.0465403	0.119051	664	2621
5147	Woodruff County, Arkansas	11	8741	5.2811	5.35626	5.59094	5.57232	0.0186181	0.0108906	0.0821543	682	196
5149	Yell County, Arkansas	16	21139	3.54226	3.62025	4.82534	3.34395	1.48139	0.065042	0.0748761	305	653
6001	Alameda County, California	983	1443741	16.9965	16.7042	18.4298	15.6169	2.8129	0.00689549	0.0751529	54272	109851
6003	Alpine County, California	2	1208	8.04055	8.09603	8.10707	7.98218	0.12489	0.000945805	0.02477	43	84
6005	Amador County, California	30	35100	5.83318	5.94564	6.50766	5.8219	0.685765	0.0192082	0.115601	179	2727
6007	Butte County, California	193	203171	6.87719	6.84735	7.55213	6.55376	0.998367	0.0350845	0.148473	4736	9857
6009	Calaveras County, California	30	40554	5.64275	5.93796	5.80532	5.87964	-0.0743266	0.0146124	0.104837	408	3030
6011	Colusa County, California	13	18804	6.86759	7.12258	7.19744	6.76705	0.430392	0.0089674	0.0831316	649	704
6013	Contra Costa County, California	568	948816	13.3604	13.1371	13.8834	12.8636	1.01978	0.00641518	0.0737689	18842	105681
6015	Del Norte County, California	17	27507	3.26871	3.51841	4.40371	3.19016	1.21355	0.0975366	0.0836805	601	1102
6017	El Dorado County, California	123	156299	7.20786	7.07029	7.82236	6.9225	0.899861	0.0281513	0.147944	1298	16412
6019	Fresno County, California	576	799407	10.8377	10.8898	11.5971	10.2713	1.32575	0.0265649	0.147622	43428	30243
6021	Glenn County, California	27	26453	6.34734	6.82465	7.01621	6.49092	0.52529	0.00973742	0.0895655	799	930
6023	Humboldt County, California	107	126518	4.54991	4.54941	5.06862	3.81113	1.25749	0.105365	0.138369	3171	5867
6025	Imperial County, California	105	142361	7.76	7.95278	8.27561	7.61203	0.663578	0.00729523	0.07705	9623	2708
6027	Inyo County, California	16	17945	8.35763	8.46262	8.54022	8.41534	0.124879	0.00277568	0.0458022	538	1133
6029	Kern County, California	387	661645	11.0888	10.8941	11.5834	10.6672	0.916182	0.014868	0.113673	28646	27263
6031	Kings County, California	92	129461	8.14933	8.38522	8.53514	8.23986	0.295286	0.00553764	0.0660249	4965	3923
6033	Lake County, California	46	58309	6.54963	6.46821	6.94811	6.07726	0.870843	0.0150423	0.110514	1370	2750
6035	Lassen County, California	21	33828	7.67907	7.66682	7.90715	7.27867	0.628472	0.00573918	0.0688526	401	1299
6037	Los Angeles County, California	6351	9519338	25.1156	24.9394	26.8378	21.5982	5.23959	0.0175234	0.106996	497426	464064
6039	Madera County, California	76	123109	8.00545	7.97955	8.89214	6.80901	2.08313	0.0223049	0.134835	4806	4176
6041	Marin County, California	152	247289	9.17568	9.47	10.1733	9.3157	0.857579	0.019439	0.113242	2268	43544
6043	Mariposa County, California	16	17130	4.86482	4.82254	4.95605	4.8695	0.0865487	0.0117955	0.0778676	253	932
6045	Mendocino County, California	78	86265	4.50215	4.47827	5.03295	3.85134	1.18162	0.10461	0.135185	1848	4899
6047	Merced County, California	148	210554	9.418	9.51578	9.82005	9.07003	0.75002	0.00674697	0.0739814	9459	6507
6049	Modoc County, California	12	9449	7.51891	7.36327	7.56089	7.45789	0.103003	0.0116574	0.0978873	237	453
6051	Mono County, California	12	12853	9.67869	9.77015	10.1447	9.76047	0.384198	0.00291669	0.0490028	224	992
6053	Monterey County, California	207	401762	8.94831	9.52474	10.2141	8.01624	2.19787	0.0234491	0.13433	10206	23191
6055	Napa County, California	91	124279	8.52439	8.83037	9.44928	8.2362	1.21308	0.0173917	0.110792	1364	12369
6057	Nevada County, California	74	92033	6.50116	6.40813	7.21522	6.19281	1.0224	0.0316452	0.159027	655	8355
6059	Orange County, California	1826	2846289	20.3679	20.718	22.5479	18.4219	4.12599	0.0190111	0.121074	51920	257840
6061	Placer County, California	148	248399	8.67519	9.48088	10.1715	9.32431	0.847188	0.0346261	0.165071	1878	29505
6063	Plumas County, California	20	20824	6.45465	6.63763	6.7867	6.38918	0.397522	0.0171793	0.10739	325	1262
6065	Riverside County, California	804	1545387	15.4759	15.0013	14.9895	14.4944	0.495103	0.0363475	0.173734	45384	85384
6067	Sacramento County, California	792	1223499	14.5663	14.1632	15.3294	13.5134	1.81598	0.00947842	0.084807	39147	77598
6069	San Benito County, California	27	53234	9.40346	9.7032	10.0241	9.2462	0.777856	0.0074647	0.0701872	1139	3814
6071	San Bernardino County, California	1099	1709434	18.8959	19.4268	20.061	18.5904	1.47057	0.0332883	0.151681	58032	71326
6073	San Diego County, California	1762	2813833	14.2977	14.0519	15.6511	13.0722	2.57894	0.015931	0.113693	79445	208501
6075	San Francisco County, California	575	776733	16.8602	16.9503	17.5731	16.6083	0.964795	0.00722801	0.0782059	36067	80755
6077	San Joaquin County, California	390	563598	13.0108	12.9506	14.0898	12.2083	1.88151	0.0100623	0.0875943	22723	27442
6079	San Luis Obispo County, California	160	246681	7.46498	7.44486	8.10084	7.10711	0.993734	0.0129618	0.101438	4068	18445
6081	San Mateo County, California	446	707161	14.5345	14.6218	15.5496	13.7749	1.77469	0.0124508	0.0851053	10873	78743
6083	Santa Barbara County, California	315	399347	9.23145	9.23909	9.60248	8.83804	0.764442	0.0124018	0.0982019	10307	30732
6085	Santa Clara County, California	1010	1682585	17.4693	17.3532	18.4192	16.7391	1.68009	0.0132436	0.0926274	28950	167627
6087	Santa Cruz County, California	169	255602	9.42819	9.27341	10.6189	8.35416	2.26477	0.0381984	0.155752	4195	26889
6089	Shasta County, California	104	163256	6.55601	6.85113	7.37925	6.42459	0.954658	0.0405718	0.164867	2305	8583
6091	Sierra County, California	7	3555	6.17034	6.51521	6.46425	6.04704	0.417203	0.0430406	0.162523	37	210
6093	Siskiyou County, California	37	44301	5.83005	5.95507	6.20487	5.64823	0.556645	0.0326242	0.137751	1074	1991
6095	Solano County, California	241	394542	11.3329	11.2109	11.9186	10.6906	1.22796	0.00531669	0.066242	8809	25674
6097	Sonoma County, California	356	458614	8.39504	8.46161	9.10578	8.00764	1.09815	0.0297797	0.129183	4704	47192
6099	Stanislaus County, California	305	446997	11.4982	11.6166	12.0919	11.3069	0.785059	0.0100891	0.0904975	12337	21139
6101	Sutter County, California	60	78930	8.6556	8.71085	8.83615	8.59791	0.238241	0.00929368	0.0853179	2328	3959
6103	Tehama County, California	43	56039	6.39499	6.31231	6.85351	5.9689	0.88461	0.0208286	0.129253	1247	2221
6105	Trinity County, California	27	13022	3.72397	4.135	3.94732	4.31923	-0.371912	0.0380321	0.0574322	234	538
6107	Tulare County, California	266	368021	8.19219	8.35592	8.41432	8.45841	-0.0440881	0.0117895	0.0986981	17523	12107
6109	Tuolumne County, California	51	54501	6.01812	6.04614	6.16698	5.94855	0.218431	0.00750047	0.0796126	554	3244
6111	Ventura County, California	392	753197	12.466	12.5853	12.471	12.695	-0.224023	0.00661107	0.0688276	12065	70595
6113	Yolo County, California	99	168660	10.7906	11.0016	11.3022	10.6911	0.611078	0.0101371	0.089099	6390	10868
6115	Yuba County, California	49	60219	7.67168	7.58157	8.36595	6.70291	1.66304	0.0336731	0.148572	1740	1781
8001	Adams County, Colorado	254	363857	16.1956	16.2131	17.0366	15.462	1.57457	0.00924154	0.0817689	6742	23069
8003	Alamosa County, Colorado	15	14966	9.36559	9.41599	9.72122	9.21023	0.510985	0.0033516	0.0513581	853	452
8005	Arapahoe County, Colorado	370	487967	15.5167	15.4448	16.7303	14.9545	1.77579	0.00501929	0.0601489	6657	51979
8007	Archuleta County, Colorado	9	9898	7.62393	7.70866	7.5578	7.77008	-0.212279	0.00600209	0.0692	202	571
8009	Baca County, Colorado	6	4517	6.90938	7.05731	7.46316	6.77223	0.69093	0.00670358	0.072499	53	141
8011	Bent County, Colorado	5	5998	6.96055	7.03834	7.32472	6.64192	0.682803	0.00705767	0.0727796	204	107
8013	Boulder County, Colorado	201	291288	12.0505	12.2482	13.0822	11.8705	1.21168	0.00748444	0.0742609	3259	37416
8015	Chaffee County, Colorado	15	16242	9.49371	9.56022	10.05	9.16712	0.882871	0.00285857	0.0477956	150	917
8017	Cheyenne County, Colorado	3	2231	6.71272	6.66208	6.558	6.68301	-0.125016	0.0010388	0.0281146	25	104
8019	Clear Creek County, Colorado	8	9322	8.90609	9.16199	9.58961	8.69748	0.892126	0.0115429	0.0975757	38	1171
8021	Conejos County, Colorado	6	8400	8.56972	8.69333	8.75548	8.72887	0.0266077	0.00114879	0.027916	840	155
8023	Costilla County, Colorado	5	3663	8.402	8.43318	8.71437	8.16542	0.548945	0.0040436	0.0520503	560	38
8025	Crowley County, Colorado	3	5518	6.81856	6.80982	7.01192	6.99932	0.0125955	0.00104671	0.0283032	119	102
8027	Custer County, Colorado	4	3503	8.0217	8.26612	8.78662	8.03322	0.753404	0.0111196	0.0855071	34	223
8029	Delta County, Colorado	24	27834	7.55341	7.65231	8.36995	7.47404	0.89591	0.00627305	0.0721992	314	1232
8031	Denver County, Colorado	470	554636	18.6217	18.4597	19.2139	18.3416	0.872327	0.00469091	0.0600123	25451	38785
8033	Dolores County, Colorado	3	1844	8.01342	8.5823	7.68538	7.9463	-0.260926	0.00712928	0.0700032	20	68
8035	Douglas County, Colorado	114	175766	10.9909	11.3709	11.8169	11.3061	0.51084	0.0113589	0.0958615	362	32174
8037	Eagle County, Colorado	18	41659	7.47371	7.77487	7.80443	7.77783	0.0266035	0.00206216	0.0390535	269	5565
8039	Elbert County, Colorado	13	19872	8.27924	8.51992	8.3524	8.61466	-0.262253	0.00154685	0.0347902	39	2501
8041	El Paso County, Colorado	323	516929	13.2647	12.8519	14.3488	12.0499	2.29898	0.0131491	0.099445	8238	41079
8043	Fremont County, Colorado	37	46145	8.66871	8.63066	8.98269	8.72416	0.258532	0.00448087	0.0616461	372	1746
8045	Garfield County, Colorado	31	43791	8.12633	7.90919	8.3028	7.63338	0.669428	0.00518064	0.0670304	405	3508
8047	Gilpin County, Colorado	4	4757	8.16087	7.81369	9.04346	7.70769	1.33577	0.00857642	0.0817168	23	530
8049	Grand County, Colorado	6	12442	7.28821	7.17825	7.95126	6.87849	1.07277	0.0147936	0.104379	68	1166
8051	Gunnison County, Colorado	15	13956	8.75322	9.08963	9.23679	8.64898	0.587814	0.0112954	0.0953505	140	932
8053	Hinsdale County, Colorado	1	790	7.72003	7.72003	NA	7.72003	NA	0	0	0	44
8055	Huerfano County, Colorado	8	7862	8.61757	8.72961	8.97414	8.15649	0.81765	0.00510274	0.0605884	500	207
8057	Jackson County, Colorado	2	1577	8.17145	8.16001	8.7862	7.74477	1.04143	0.0152714	0.100444	16	73
8059	Jefferson County, Colorado	402	527056	15.0714	15.2492	17.1265	14.2632	2.86332	0.0135909	0.0950763	3855	64771
8061	Kiowa County, Colorado	2	1622	6.87416	7.00981	7.24581	6.85937	0.386433	0.00756633	0.0693656	16	67
8063	Kit Carson County, Colorado	9	8011	7.01922	7.19293	7.80349	7.15099	0.652502	0.0117247	0.0999999	117	366
8065	Lake County, Colorado	11	7812	9.37649	9.37143	8.95039	9.77321	-0.822817	0.00828142	0.0842191	193	312
8067	La Plata County, Colorado	32	43941	9.48636	9.43046	10.3679	9.14608	1.22185	0.0108834	0.091516	760	3354
8069	Larimer County, Colorado	188	251494	10.487	10.4621	10.9205	10.2253	0.695203	0.00541367	0.0581791	2054	24288
8071	Las Animas County, Colorado	21	15207	8.32086	8.68402	9.10474	8.51945	0.585289	0.00849129	0.0855019	1167	395
8073	Lincoln County, Colorado	6	6087	7.75319	7.89118	8.20469	7.90045	0.30424	0.00530217	0.063542	27	230
8075	Logan County, Colorado	18	20504	7.68261	7.57663	8.36668	7.33504	1.03164	0.0111144	0.0980968	295	812
8077	Mesa County, Colorado	91	116255	9.25901	9.08795	9.59389	8.84511	0.748787	0.00533317	0.0653712	1373	6259
8079	Mineral County, Colorado	1	831	7.4613	7.4613	7.4613	7.4613	0	0	0	4	50
8081	Moffat County, Colorado	19	13184	8.37747	8.5865	8.63992	8.60466	0.0352631	0.00334299	0.0504076	166	724
8083	Montezuma County, Colorado	23	23830	9.13839	9.05537	9.43573	8.77523	0.660496	0.00548758	0.0679659	678	942
8085	Montrose County, Colorado	20	33432	8.32141	8.16212	8.6039	8.07712	0.526774	0.00469381	0.0633461	626	1569
8087	Morgan County, Colorado	25	27171	8.18963	8.32446	8.6771	8.078	0.599099	0.00687567	0.075468	559	949
8089	Otero County, Colorado	21	20311	7.77129	7.72153	8.17503	7.32196	0.853069	0.00503893	0.0656546	1225	549
8091	Ouray County, Colorado	4	3742	6.7014	6.62632	6.56373	6.63027	-0.0665399	0.000447825	0.0166478	24	316
8093	Park County, Colorado	11	14523	8.27148	8.10213	8.03628	8.09348	-0.057203	0.0013238	0.0323038	79	1521
8095	Phillips County, Colorado	6	4480	6.78027	6.81545	7.44735	6.55812	0.889227	0.00717226	0.0751936	52	166
8097	Pitkin County, Colorado	14	14872	7.49644	7.78973	8.34592	7.87947	0.46645	0.00864546	0.083327	95	2412
8099	Prowers County, Colorado	16	14483	7.02453	7.2853	7.50708	7.0674	0.43968	0.00885902	0.0852196	532	401
8101	Pueblo County, Colorado	147	141472	10.9898	10.699	11.732	9.77055	1.96145	0.0107171	0.0919929	7509	5459
8103	Rio Blanco County, Colorado	7	5986	7.85034	8.06208	8.34187	8.01081	0.331063	0.00465928	0.0565624	56	262
8105	Rio Grande County, Colorado	10	12413	9.6674	9.67164	10.2544	9.01659	1.2378	0.00685929	0.0735686	676	393
8107	Routt County, Colorado	23	19690	7.405	7.61015	7.61467	7.4049	0.209771	0.00582047	0.0691511	71	2358
8109	Saguache County, Colorado	8	5917	8.65892	8.94274	9.63548	8.29618	1.3393	0.00482227	0.0615062	402	144
8111	San Juan County, Colorado	1	558	8.43073	8.43073	8.43073	8.43073	0	0	0	6	15
8113	San Miguel County, Colorado	4	6594	7.07717	7.31717	7.29206	7.21987	0.0721929	0.00442703	0.0563754	50	849
8115	Sedgwick County, Colorado	4	2747	6.26636	6.31275	6.7155	6.11689	0.598608	0.00491709	0.0595795	45	86
8117	Summit County, Colorado	17	23548	8.24318	8.34962	8.91698	8.30542	0.611558	0.00642676	0.0744944	90	2889
8119	Teller County, Colorado	15	20555	8.96007	8.8089	9.11469	8.69757	0.417122	0.00705375	0.0708709	45	2078
8121	Washington County, Colorado	6	4926	6.91996	7.07562	8.61771	6.79937	1.81834	0.0138619	0.102248	21	236
8123	Weld County, Colorado	114	180936	10.641	10.5717	11.2488	10.189	1.05979	0.0068066	0.0734207	3879	11154
8125	Yuma County, Colorado	9	9841	6.97152	7.07867	7.43289	6.89911	0.533779	0.0130828	0.101981	128	401
9001	Fairfield County, Connecticut	647	882567	14.1173	13.6794	17.9372	12.1599	5.77737	0.0480828	0.190044	16964	124136
9003	Hartford County, Connecticut	666	857183	10.9699	10.7199	13.9518	9.21203	4.73978	0.0345738	0.160827	24562	89529
9005	Litchfield County, Connecticut	143	182193	6.0946	6.09491	7.50799	5.55323	1.95476	0.0504633	0.185068	515	23143
9007	Middlesex County, Connecticut	118	155071	7.57995	7.55655	9.4627	7.20313	2.25958	0.0379938	0.172	1068	21003
9009	New Haven County, Connecticut	661	824008	12.6026	12.0442	15.383	10.5631	4.81994	0.0348469	0.166565	22265	81242
9011	New London County, Connecticut	191	259088	8.15675	7.86514	11.0331	6.96405	4.06902	0.0457172	0.193004	2926	25581
9013	Tolland County, Connecticut	98	136364	5.55954	5.72922	6.71726	5.22017	1.49709	0.0444257	0.164283	679	16902
9015	Windham County, Connecticut	92	109091	6.26135	6.14531	8.22195	5.39484	2.82711	0.0567399	0.173638	1331	8376
10001	Kent County, Delaware	68	126697	8.4921	8.60916	9.23335	8.66524	0.568112	0.00981267	0.0884688	3520	6870
10003	New Castle County, Delaware	349	500265	13.0665	12.5335	14.5906	11.7479	2.84278	0.013567	0.106238	11283	48653
10005	Sussex County, Delaware	85	156638	6.82016	6.78839	7.06909	6.83478	0.234312	0.00742708	0.079902	3839	9286
11001	District of Columbia, District of Columbia	433	572059	16.7873	16.7481	17.0999	16.2719	0.828015	0.00653508	0.0741402	55060	38029
12001	Alachua County, Florida	121	217955	6.50413	6.40027	7.43424	5.52661	1.90763	0.0401059	0.163117	10932	12410
12003	Baker County, Florida	12	22259	4.59062	4.31535	5.15886	4.4018	0.757064	0.0830744	0.106805	338	837
12005	Bay County, Florida	87	148217	6.00713	5.75211	6.98278	5.53484	1.44794	0.0341585	0.117674	3314	7711
12007	Bradford County, Florida	18	26088	4.49665	4.22551	4.99194	4.4788	0.513139	0.0284765	0.08107	630	845
12009	Brevard County, Florida	275	476230	7.80099	7.70118	8.39406	7.31056	1.0835	0.0123907	0.0964056	8921	34007
12011	Broward County, Florida	690	1623018	12.7608	12.4051	13.2536	11.7264	1.52711	0.00691189	0.0733288	53056	113027
12013	Calhoun County, Florida	11	13017	2.99895	2.84444	2.8421	3.12615	-0.284052	0.0420372	0.0189892	372	348
12015	Charlotte County, Florida	73	141627	8.08536	7.96295	8.61489	7.50647	1.10842	0.0171138	0.114047	1390	8543
12017	Citrus County, Florida	76	118085	6.06762	6.34406	7.08491	6.2727	0.812205	0.0253135	0.12557	950	5372
12019	Clay County, Florida	48	140814	6.01081	5.7128	6.44611	5.77761	0.668498	0.053617	0.150421	1171	10989
12021	Collier County, Florida	138	251377	6.81666	6.79932	6.65485	6.79053	-0.135681	0.0202329	0.105619	4379	27755
12023	Columbia County, Florida	37	56513	5.56642	4.78746	5.97238	4.97675	0.995632	0.0536641	0.129955	1687	1950
12027	DeSoto County, Florida	21	32209	6.29556	5.85037	6.6145	5.51536	1.09914	0.0194785	0.128048	1078	811
12029	Dixie County, Florida	10	13827	3.27268	3.33466	2.97528	2.83391	0.141372	0.0484918	0.0601379	213	430
12031	Duval County, Florida	423	778879	9.92035	8.86886	11.0825	7.77611	3.30641	0.0342037	0.156617	30144	46248
12033	Escambia County, Florida	181	294410	8.34411	7.54207	9.24568	6.96477	2.28091	0.0472234	0.171521	11466	14007
12035	Flagler County, Florida	18	49832	5.27587	5.14114	5.34984	5.13031	0.219528	0.0412391	0.129798	838	3250
12037	Franklin County, Florida	11	11057	3.932	3.5192	4.94544	4.1869	0.758546	0.0965729	0.0735045	195	327
12039	Gadsden County, Florida	33	45087	2.92954	3.22702	3.40518	3.06016	0.345016	0.0645156	0.0401453	3688	1056
12041	Gilchrist County, Florida	8	14437	3.97689	4.00332	4.78399	4.00494	0.77905	0.0143037	0.0451309	123	415
12043	Glades County, Florida	10	10576	4.79287	4.60477	5.27669	4.56983	0.706864	0.0304659	0.0978264	295	373
12045	Gulf County, Florida	13	13332	3.42456	3.37619	4.81076	3.45531	1.35545	0.0966333	0.0656209	364	422
12047	Hamilton County, Florida	10	13327	3.75445	3.39881	3.9204	3.47886	0.441539	0.0395261	0.0575968	790	204
12049	Hardee County, Florida	19	26938	5.92636	5.72646	5.9415	5.45703	0.484471	0.0162498	0.109578	991	727
12051	Hendry County, Florida	23	36210	5.79631	6.01652	6.36375	5.97995	0.3838	0.0135905	0.0854729	1882	961
12053	Hernando County, Florida	87	130802	7.44227	7.63455	7.71638	7.25671	0.459667	0.0317045	0.141909	1442	5202
12055	Highlands County, Florida	68	87366	7.28423	7.11628	7.67303	6.95838	0.714656	0.0119033	0.0950594	2812	3258
12057	Hillsborough County, Florida	795	998948	10.5112	10.1631	12.2692	9.15089	3.11827	0.0280644	0.151037	37921	65439
12059	Holmes County, Florida	16	18564	2.90541	2.95495	3.86892	3.0358	0.833128	0.051615	0.025269	175	549
12061	Indian River County, Florida	87	112947	7.57647	7.39316	7.53029	7.11651	0.413787	0.00788942	0.0809391	2045	9478
12063	Jackson County, Florida	41	46755	3.81084	3.81365	3.93404	3.70143	0.232614	0.024893	0.0403563	2001	1429
12065	Jefferson County, Florida	10	12902	2.74287	2.48524	2.68864	2.32205	0.366592	0.0734657	0.0173649	912	559
12067	Lafayette County, Florida	6	7022	2.87045	3.0843	3.69102	3.17375	0.517278	0.0587015	0.0212563	119	180
12069	Lake County, Florida	121	210528	6.52563	6.40683	7.12174	6.2967	0.825034	0.0209487	0.106429	3685	12325
12071	Lee County, Florida	476	440888	8.22984	8.43856	9.26724	7.80231	1.46493	0.019209	0.113553	7626	33170
12073	Leon County, Florida	169	239452	6.12864	5.81685	7.43214	4.56294	2.8692	0.0722887	0.173151	13333	15909
12075	Levy County, Florida	26	34450	4.23024	4.29234	4.68625	4.20073	0.485518	0.0467	0.086226	934	1051
12077	Liberty County, Florida	6	7021	2.03808	1.9644	2.1283	1.98137	0.146933	0.0379773	0	160	255
12079	Madison County, Florida	16	18733	3.38544	3.58398	4.00531	3.17453	0.830779	0.0613339	0.0555844	1366	389
12081	Manatee County, Florida	173	264002	9.23345	9.22656	10.4067	8.3615	2.04523	0.0172124	0.112382	4573	19006
12083	Marion County, Florida	124	258916	6.7442	6.73688	7.68858	6.70419	0.984395	0.032079	0.133406	6391	10663
12085	Martin County, Florida	66	126731	7.44522	7.20229	7.36701	7.05066	0.316355	0.0132536	0.101227	1428	13350
12086	Miami-Dade County, Florida	1221	2253362	13.0586	12.8155	13.4391	11.0499	2.38922	0.0146641	0.106004	184657	58969
12087	Monroe County, Florida	98	79589	6.28144	6.53797	6.95203	6.38339	0.568632	0.0137191	0.0993068	1746	7104
12089	Nassau County, Florida	29	57663	3.57663	3.59597	4.30242	3.66082	0.641609	0.0721322	0.058005	662	4757
12091	Okaloosa County, Florida	81	170498	6.2963	5.88199	6.71958	5.75727	0.962307	0.0297364	0.122395	2540	11459
12093	Okeechobee County, Florida	24	35910	6.50125	6.17023	6.92162	6.05571	0.865906	0.0234218	0.126533	734	1128
12095	Orange County, Florida	369	896344	10.8711	10.3875	11.3722	9.85325	1.5189	0.0158297	0.107338	33419	53860
12097	Osceola County, Florida	67	172493	7.70052	7.76259	8.49272	7.07381	1.41891	0.0231463	0.128796	5477	6600
12099	Palm Beach County, Florida	604	1131184	10.1218	9.98515	10.2937	9.53698	0.756701	0.0119652	0.0914185	28015	111342
12101	Pasco County, Florida	160	344765	8.07487	8.11801	7.97358	7.49008	0.483499	0.0170303	0.116305	2907	16050
12103	Pinellas County, Florida	543	921482	11.1195	10.8323	11.5321	10.0067	1.52541	0.0112711	0.0937904	17470	67894
12105	Polk County, Florida	214	483924	8.44808	8.32847	9.1442	8.25183	0.892376	0.0182808	0.122311	12764	23742
12107	Putnam County, Florida	66	70423	4.94573	4.71579	5.89011	4.39129	1.49882	0.0596469	0.133584	2848	2606
12109	St. Johns County, Florida	55	123135	5.36031	4.87159	5.77297	4.71902	1.05396	0.037014	0.120417	1518	14164
12111	St. Lucie County, Florida	118	192695	8.33417	8.21445	8.84225	7.75567	1.08658	0.00983964	0.0862548	5593	9518
12113	Santa Rosa County, Florida	59	117743	4.68555	4.6759	5.27312	4.72738	0.545741	0.0329691	0.0919894	1091	7966
12115	Sarasota County, Florida	204	325957	8.90075	8.80743	9.73343	8.35504	1.37839	0.0120564	0.0978258	3787	31160
12117	Seminole County, Florida	138	365196	9.06961	9.07812	9.70059	8.58535	1.11524	0.0190622	0.113353	6854	34173
12119	Sumter County, Florida	30	53345	5.62315	6.11757	6.09049	6.99795	-0.907461	0.03662	0.144039	1098	2093
12121	Suwannee County, Florida	25	34844	4.53138	4.05606	5.30198	3.84648	1.4555	0.0426071	0.0922368	948	1160
12123	Taylor County, Florida	20	19256	4.23673	3.95858	5.93058	4.19858	1.732	0.109775	0.109735	688	724
12125	Union County, Florida	7	13442	3.68732	4.02494	4.0347	3.76786	0.266833	0.0337205	0.0576968	193	337
12127	Volusia County, Florida	270	443343	7.19826	6.9458	8.22117	6.36464	1.85653	0.0362809	0.139857	9444	23865
12129	Wakulla County, Florida	11	22863	2.1537	2.12677	2.44027	2.11772	0.322548	0.0449822	0	411	1107
12131	Walton County, Florida	29	40601	3.7686	3.82288	3.89805	4.3398	-0.44175	0.0548139	0.070677	757	1932
12133	Washington County, Florida	16	20973	3.18683	3.12796	3.05504	3.31592	-0.260877	0.0447124	0.017673	487	684
13001	Appling County, Georgia	14	17419	4.01855	4.04109	4.56894	3.93105	0.637886	0.04258	0.0671816	659	722
13003	Atkinson County, Georgia	6	7609	3.18332	3.13987	3.46084	3.28567	0.175164	0.0377976	0.0266675	368	187
13005	Bacon County, Georgia	8	10103	3.63989	3.47184	4.04075	3.32575	0.714993	0.0325493	0.0452178	401	265
13007	Baker County, Georgia	4	4074	3.2565	3.25859	3.38155	3.14888	0.232667	0.0109477	0	302	140
13009	Baldwin County, Georgia	31	44700	5.63176	5.27821	5.89888	4.97928	0.9196	0.0529794	0.13091	2231	1812
13011	Banks County, Georgia	7	14422	3.09647	3.07552	2.95534	3.11207	-0.156728	0.0119755	0.00932837	112	663
13013	Barrow County, Georgia	17	46144	5.80872	5.76853	6.02642	5.73654	0.289886	0.0107387	0.0935599	681	2433
13015	Bartow County, Georgia	42	76019	6.75481	6.27258	7.70855	6.18292	1.52563	0.0302752	0.149086	878	4718
13017	Ben Hill County, Georgia	15	17484	6.04752	5.53846	6.44151	4.97519	1.46632	0.0485865	0.11487	1275	607
13019	Berrien County, Georgia	16	16235	4.29954	4.28576	5.28515	4.1616	1.12355	0.0448717	0.0999359	414	532
13021	Bibb County, Georgia	135	153887	8.12722	7.40426	9.4542	5.7404	3.7138	0.0506127	0.199272	12060	7859
13023	Bleckley County, Georgia	7	11666	5.43763	4.75343	5.6694	4.49187	1.17753	0.0277339	0.103197	466	543
13025	Brantley County, Georgia	8	14629	2.08339	2.04799	1.96416	2.12855	-0.164388	0.0372422	0	135	431
13027	Brooks County, Georgia	14	16450	3.84094	3.69392	4.16194	3.43392	0.728025	0.032973	0.0434132	1245	460
13029	Bryan County, Georgia	7	23417	2.95271	2.87443	3.20247	2.50201	0.700461	0.0544876	0.0180513	482	1912
13031	Bulloch County, Georgia	38	55983	5.2888	5.02774	5.81225	4.53848	1.27377	0.0331479	0.121537	3002	2466
13033	Burke County, Georgia	18	22243	4.22914	3.96391	4.32434	3.96801	0.356335	0.0434777	0.0757646	2245	656
13035	Butts County, Georgia	12	19522	4.84884	4.72657	5.70559	4.38602	1.31956	0.0235855	0.0998774	484	811
13037	Calhoun County, Georgia	6	6320	3.80301	3.71983	3.69997	3.81508	-0.11511	0.00565727	0.0125073	611	106
13039	Camden County, Georgia	13	43664	2.83166	3.07852	2.8852	3.17703	-0.291829	0.045599	0.00981616	1232	2024
13043	Candler County, Georgia	8	9577	4.48198	4.56992	5.16907	4.96193	0.207147	0.0277502	0.0892452	559	251
13045	Carroll County, Georgia	47	87268	5.19862	5.04075	6.17918	4.83597	1.34321	0.029498	0.120028	2160	4741
13047	Catoosa County, Georgia	31	53282	7.34839	6.89469	7.68735	6.42104	1.26631	0.0243	0.145423	278	3028
13049	Charlton County, Georgia	6	10282	3.27862	3.20544	4.15798	2.89186	1.26612	0.0765819	0.0521779	436	220
13051	Chatham County, Georgia	218	232048	8.32242	7.3485	10.1451	5.20454	4.94053	0.091831	0.226431	13882	13712
13053	Chattahoochee County, Georgia	3	14882	2.33287	2.56694	2.81204	2.57733	0.234712	0.00402184	0	209	220
13055	Chattooga County, Georgia	22	25470	4.41696	4.33513	5.26317	4.07883	1.18434	0.0349823	0.0833186	344	726
13057	Cherokee County, Georgia	68	141903	6.04626	6.25754	7.11209	6.34521	0.766881	0.0365288	0.14105	533	16800
13059	Clarke County, Georgia	77	101489	7.48639	7.54511	8.62437	6.58743	2.03694	0.0306819	0.153997	5252	4531
13061	Clay County, Georgia	4	3357	3.52906	3.64038	3.66131	3.54252	0.118789	0.00825149	0.0149256	514	76
13063	Clayton County, Georgia	95	236517	11.2364	10.719	11.6463	9.28867	2.35767	0.0169423	0.116343	8013	6922
13065	Clinch County, Georgia	7	6878	2.39433	2.23771	2.28686	2.52474	-0.237885	0.0888051	0.0214918	362	139
13067	Cobb County, Georgia	263	607751	9.8092	9.72831	11.7544	8.85747	2.89692	0.0191346	0.127569	8960	67955
13069	Coffee County, Georgia	25	37413	4.78426	4.40233	5.11019	4.22524	0.884949	0.0457628	0.100588	1434	1292
13071	Colquitt County, Georgia	31	42053	5.30453	5.05408	6.11672	4.46222	1.6545	0.0236636	0.114924	2184	1396
13073	Columbia County, Georgia	30	89288	5.15646	5.95465	5.39501	5.87061	-0.4756	0.0518197	0.139921	890	8513
13075	Cook County, Georgia	15	15771	5.86869	5.61238	6.59219	4.97568	1.61651	0.0213271	0.130451	805	421
13077	Coweta County, Georgia	38	89215	5.4738	5.26144	6.59325	5.09153	1.50172	0.0308725	0.126012	1903	7921
13079	Crawford County, Georgia	6	12495	2.68164	2.6286	2.58484	2.72178	-0.13694	0.00961516	0	475	482
13081	Crisp County, Georgia	19	21996	6.20555	6.06934	7.0417	5.63264	1.40906	0.0189493	0.124457	2133	855
13083	Dade County, Georgia	7	15154	3.72256	3.83166	4.25047	3.78977	0.460703	0.0235678	0.0481982	57	669
13085	Dawson County, Georgia	5	15999	3.21461	3.2716	4.07976	3.39271	0.687041	0.0845611	0.0663101	42	1462
13087	Decatur County, Georgia	21	28240	4.31365	4.24913	4.63053	3.78625	0.844289	0.0445121	0.0827241	1948	831
13089	DeKalb County, Georgia	323	665865	11.4651	11.3806	12.0658	11.5827	0.483018	0.0119592	0.0969328	25886	39409
13091	Dodge County, Georgia	17	19171	4.07296	4.14354	4.43632	4.22059	0.215731	0.0431056	0.0819451	890	706
13093	Dooly County, Georgia	9	11525	5.3089	5.27054	5.53096	5.13836	0.392602	0.00780301	0.0816615	862	252
13095	Dougherty County, Georgia	79	96065	7.35453	6.94867	8.15813	5.2292	2.92893	0.0464617	0.151472	8650	3316
13097	Douglas County, Georgia	41	92174	6.63276	6.9353	8.77272	6.33931	2.43341	0.0408935	0.161321	1213	7033
13099	Early County, Georgia	13	12354	3.80672	3.77929	3.76007	3.78868	-0.0286124	0.0144981	0.0207354	1170	416
13101	Echols County, Georgia	2	3754	1.72371	1.78573	1.82445	1.74796	0.076489	0.0159369	0	130	90
13103	Effingham County, Georgia	18	37535	3.15688	3.20233	3.13332	3.22201	-0.0886939	0.0172936	0.00635489	668	2498
13105	Elbert County, Georgia	20	20511	4.10055	3.9263	4.56837	4.07947	0.488905	0.0586072	0.0873148	1196	612
13107	Emanuel County, Georgia	19	21837	3.84595	3.75099	4.60749	3.64541	0.962072	0.0426483	0.0673744	1500	694
13109	Evans County, Georgia	10	10495	4.59947	4.51979	4.90167	4.4697	0.431972	0.028398	0.0850929	795	242
13111	Fannin County, Georgia	18	19798	2.48417	2.45389	2.78381	2.32304	0.460765	0.0620475	0.00856341	42	711
13113	Fayette County, Georgia	40	91263	5.95245	6.07971	6.35512	5.98093	0.374198	0.0116663	0.0968898	309	12468
13115	Floyd County, Georgia	49	90565	5.77209	5.7457	7.72929	5.25585	2.47343	0.0472397	0.158947	2391	4664
13117	Forsyth County, Georgia	18	98407	6.1609	6.27943	6.12278	6.55847	-0.435696	0.0165727	0.112856	301	14761
13119	Franklin County, Georgia	16	20285	4.64691	4.53179	5.31898	4.56426	0.754713	0.0222871	0.0826858	315	689
13121	Fulton County, Georgia	448	816006	13.231	12.1655	14.8534	10.6063	4.24711	0.0392497	0.181344	51970	77077
13123	Gilmer County, Georgia	14	23456	2.31295	2.25635	2.37451	2.09731	0.2772	0.0735948	0.00594213	148	1030
13125	Glascock County, Georgia	3	2556	2.61948	2.64625	2.49811	2.61404	-0.115925	0.0024432	0	37	98
13127	Glynn County, Georgia	55	67568	5.77091	5.23481	7.34205	3.9825	3.35955	0.0801237	0.154705	2994	5006
13129	Gordon County, Georgia	30	44104	5.69099	5.51972	6.90611	5.41867	1.48744	0.0383818	0.135846	393	2100
13131	Grady County, Georgia	17	23659	4.59511	4.26424	5.27114	3.95067	1.32047	0.0426987	0.0972536	1411	825
13133	Greene County, Georgia	12	14406	3.3199	3.27927	3.27522	3.2341	0.0411183	0.0299877	0.0264182	1039	899
13135	Gwinnett County, Georgia	208	588448	9.72457	9.53185	11.1885	8.8851	2.30341	0.0196814	0.128707	6639	59965
13137	Habersham County, Georgia	26	35902	3.82976	3.7447	5.19989	3.44267	1.75723	0.0516845	0.0691764	313	1701
13139	Hall County, Georgia	73	139277	6.43128	6.21014	7.55313	5.83976	1.71337	0.0368638	0.164976	2462	9285
13141	Hancock County, Georgia	7	10076	2.74105	2.70759	2.86392	2.52133	0.342591	0.0367624	0.00500237	1312	123
13143	Haralson County, Georgia	14	25690	3.67877	3.64774	3.78379	3.60821	0.175579	0.0164029	0.0199264	306	1024
13145	Harris County, Georgia	15	23695	2.64878	2.40464	2.44996	2.37749	0.0724641	0.032711	0.0029998	722	2164
13147	Hart County, Georgia	19	22997	5.00898	4.91031	5.49045	4.76235	0.728101	0.0172032	0.0957173	751	1106
13149	Heard County, Georgia	7	11012	2.64098	2.57052	2.57087	2.60542	-0.0345551	0.0133109	0	225	353
13151	Henry County, Georgia	34	119341	6.65001	6.81886	8.06608	6.53169	1.5344	0.0157597	0.113643	867	10729
13153	Houston County, Georgia	68	110765	6.88437	6.71765	7.50593	6.24218	1.26375	0.0220137	0.114463	3607	6857
13155	Irwin County, Georgia	8	9931	4.77603	4.65286	5.53924	4.2492	1.29004	0.0268549	0.100737	476	375
13157	Jackson County, Georgia	17	41589	4.66085	4.49599	4.50193	4.4949	0.00703169	0.0141645	0.0702767	482	2412
13159	Jasper County, Georgia	7	11426	3.032	3.09357	3.51703	2.96043	0.556599	0.0179972	0.00719194	472	529
13161	Jeff Davis County, Georgia	13	12684	4.05837	3.74454	4.2265	3.37524	0.851258	0.0468283	0.0693935	448	353
13163	Jefferson County, Georgia	17	17266	4.37647	4.39748	4.5985	4.33849	0.260001	0.0254182	0.0780025	1714	333
13165	Jenkins County, Georgia	8	8575	3.49664	3.39177	3.36007	3.65344	-0.293371	0.04221	0.0384944	836	318
13167	Johnson County, Georgia	9	8560	2.92201	3.02647	3.54056	2.80289	0.737677	0.0357633	0.019833	602	266
13169	Jones County, Georgia	13	23639	3.2622	3.31086	3.77795	3.04908	0.72887	0.0485178	0.0346623	708	1376
13171	Lamar County, Georgia	12	15912	4.45003	4.16574	4.66993	3.93193	0.737997	0.0289617	0.0750942	647	581
13173	Lanier County, Georgia	7	7241	3.49305	3.76925	4.35862	3.52624	0.832389	0.077979	0.0853299	281	192
13175	Laurens County, Georgia	38	44874	5.00325	4.74279	5.93215	4.50298	1.42918	0.0617786	0.129067	2712	1943
13177	Lee County, Georgia	9	24757	3.95717	4.20861	3.99675	4.26455	-0.267799	0.008832	0.0327768	440	1917
13179	Liberty County, Georgia	22	61610	4.05724	4.41586	4.44232	3.883	0.559322	0.054566	0.0797958	2994	1205
13181	Lincoln County, Georgia	7	8348	3.51901	3.31156	3.27489	3.47894	-0.204057	0.0357033	0.00615778	430	303
13183	Long County, Georgia	5	10304	2.40209	2.07022	1.97084	2.06691	-0.0960748	0.034866	0	468	223
13185	Lowndes County, Georgia	86	92115	5.79606	5.79539	7.33516	5.11816	2.217	0.0535193	0.162239	4790	3683
13187	Lumpkin County, Georgia	11	21016	2.55712	2.39622	3.2016	2.34125	0.860351	0.0516875	0.0135672	157	1120
13189	McDuffie County, Georgia	19	21231	5.04022	4.74648	5.72555	4.29549	1.43006	0.0428879	0.11764	1432	903
13191	McIntosh County, Georgia	9	10847	2.40815	2.39357	2.26305	2.20897	0.0540789	0.0822442	0.00207313	674	339
13193	Macon County, Georgia	13	14074	3.90361	3.77207	3.98074	3.77863	0.202112	0.0251505	0.0420064	1426	181
13195	Madison County, Georgia	14	25730	3.45826	3.59566	3.75763	3.67037	0.0872615	0.0169855	0.00489239	303	1203
13197	Marion County, Georgia	6	7144	2.79405	2.88848	2.96193	2.99745	-0.0355131	0.0189024	0	538	226
13199	Meriwether County, Georgia	21	22534	3.49249	3.2492	3.53507	3.02964	0.505423	0.0343186	0.0316139	1334	827
13201	Miller County, Georgia	5	6383	4.4496	4.45948	4.91994	4.48527	0.434666	0.00653809	0.0488278	357	237
13205	Mitchell County, Georgia	18	23932	4.4956	4.43459	4.56294	4.37474	0.188203	0.0164356	0.0694387	1925	618
13207	Monroe County, Georgia	9	21757	3.91304	3.66857	3.82605	3.44657	0.379483	0.034096	0.0565667	782	1436
13209	Montgomery County, Georgia	7	8270	3.20103	3.27366	3.38968	3.16104	0.228646	0.0091404	-4.44089e-16	343	282
13211	Morgan County, Georgia	9	15457	3.89644	3.91251	4.21417	3.85085	0.363315	0.0145566	0.0343624	572	913
13213	Murray County, Georgia	26	36506	4.68921	4.9175	5.7138	4.82852	0.885281	0.0362345	0.107405	249	1521
13215	Muscogee County, Georgia	136	186291	9.38154	8.34071	9.56261	7.68965	1.87297	0.0379356	0.149529	11690	7357
13217	Newton County, Georgia	18	62001	5.84927	5.69015	6.65277	5.25594	1.39683	0.0255804	0.122968	1316	3765
13219	Oconee County, Georgia	10	26225	4.43597	5.08823	5.41272	5.20574	0.206979	0.0254691	0.0758095	291	2803
13221	Oglethorpe County, Georgia	9	12635	2.48074	2.55599	2.2874	2.59044	-0.303043	0.0267555	0	397	632
13223	Paulding County, Georgia	26	81678	5.18568	5.17625	5.64969	5.16765	0.482037	0.0226816	0.0985677	414	6277
13225	Peach County, Georgia	10	23668	5.25221	5.15377	5.24239	5.15059	0.0917935	0.00182784	0.0387096	1812	1088
13227	Pickens County, Georgia	16	22983	2.806	2.79491	3.7373	2.54271	1.19459	0.0799224	0.0370582	99	1507
13229	Pierce County, Georgia	12	15636	3.80168	3.80053	4.44798	3.74161	0.706369	0.0230512	0.0442704	385	557
13231	Pike County, Georgia	8	13688	3.38684	3.47322	3.48215	3.613	-0.130852	0.020321	0.00351595	311	827
13233	Polk County, Georgia	32	38127	5.67334	5.41959	6.50022	5.15457	1.34565	0.0437238	0.138809	1032	1321
13235	Pulaski County, Georgia	10	9588	4.99806	4.76963	5.95321	4.47504	1.47817	0.0274707	0.109574	543	395
13237	Putnam County, Georgia	11	18812	4.49754	4.23701	4.58623	4.17091	0.41532	0.0288926	0.0732956	814	1200
13239	Quitman County, Georgia	3	2598	3.04665	3.04118	3.07708	2.67652	0.400551	0.0657218	0.0358028	218	73
13241	Rabun County, Georgia	10	15050	2.60375	2.55379	3.22209	2.50531	0.716782	0.0488284	-4.44089e-16	71	821
13243	Randolph County, Georgia	7	7791	3.52192	3.49067	3.65861	3.30164	0.356972	0.0166043	0.0124063	955	158
13245	Richmond County, Georgia	125	199775	10.4215	8.80747	10.4072	8.69474	1.71248	0.0418905	0.165903	13158	6528
13247	Rockdale County, Georgia	43	70111	6.98383	7.04365	8.33204	6.68136	1.65068	0.0215919	0.133065	1092	5888
13249	Schley County, Georgia	3	3766	2.97873	3.11882	3.27509	3.19927	0.0758199	0.037658	0.00725128	246	150
13251	Screven County, Georgia	14	15374	3.45886	3.3947	3.53589	3.35061	0.185278	0.027357	0.0273049	1049	384
13253	Seminole County, Georgia	9	9369	4.70827	4.81055	5.36333	4.8739	0.489433	0.0288456	0.0992316	561	316
13255	Spalding County, Georgia	30	58417	6.38982	6.19106	7.38309	5.6493	1.73379	0.0339294	0.150954	2552	2798
13257	Stephens County, Georgia	18	25435	4.19455	3.98323	4.66768	3.64507	1.0226	0.0357968	0.0741714	637	983
13259	Stewart County, Georgia	5	5252	2.93016	2.98282	3.07096	2.91389	0.157075	0.02438	0	610	116
13261	Sumter County, Georgia	26	33200	5.13248	4.99138	5.55385	4.63584	0.918009	0.0327986	0.120752	2540	1145
13263	Talbot County, Georgia	6	6498	2.15839	2.09461	2.11548	2.01723	0.0982459	0.00710457	0	763	164
13265	Taliaferro County, Georgia	3	2077	2.01614	2.06371	2.06444	2.07196	-0.00752896	0.0134153	0	241	50
13267	Tattnall County, Georgia	18	22305	4.36607	4.21124	4.66898	4.30706	0.361918	0.0362271	0.0834132	1055	538
13269	Taylor County, Georgia	7	8815	4.02585	4.05564	4.61243	4.02786	0.58457	0.0390977	0.040288	789	258
13271	Telfair County, Georgia	10	11794	3.88543	3.99417	3.85614	4.14602	-0.289874	0.048488	0.0734798	719	360
13273	Terrell County, Georgia	10	10970	5.05905	4.94247	5.29893	4.31446	0.984469	0.029313	0.121357	1105	224
13275	Thomas County, Georgia	36	42737	4.74117	4.5047	5.3423	4.03855	1.30374	0.045794	0.105852	2978	1611
13277	Tift County, Georgia	31	38407	6.71974	6.51103	7.69004	5.79161	1.89844	0.026365	0.12618	2103	1828
13279	Toombs County, Georgia	25	26067	5.19092	4.85864	6.04989	4.75045	1.29944	0.0550752	0.134431	1524	1004
13281	Towns County, Georgia	8	9319	3.31589	3.34052	3.5855	3.56305	0.0224498	0.0583354	0.0382977	29	486
13283	Treutlen County, Georgia	7	6854	3.31894	3.3252	3.78845	2.88003	0.908421	0.0369209	0.0469607	417	160
13285	Troup County, Georgia	48	58779	5.54856	5.06137	6.23889	4.16426	2.07463	0.0646023	0.157268	3018	2966
13287	Turner County, Georgia	9	9504	5.45662	5.65751	6.42205	5.16408	1.25797	0.0162836	0.10022	714	290
13289	Twiggs County, Georgia	8	10590	2.47229	2.43608	2.48734	2.49624	-0.0089005	0.0306132	0	704	308
13291	Union County, Georgia	12	17289	2.94379	3.00357	2.89578	2.91145	-0.0156677	0.0452	0.00686791	52	832
13293	Upson County, Georgia	22	27597	4.44069	4.28124	4.55997	3.9614	0.598567	0.0618741	0.100632	1373	1109
13295	Walker County, Georgia	48	61053	5.33144	5.35001	5.54385	5.16239	0.38146	0.0444117	0.143357	419	2161
13297	Walton County, Georgia	22	60687	5.27936	5.49305	6.18654	5.35302	0.833522	0.0160854	0.107829	1231	4554
13299	Ware County, Georgia	34	35483	6.38185	5.91871	7.91471	5.40741	2.5073	0.0713432	0.155741	1770	1103
13301	Warren County, Georgia	6	6336	3.30185	3.30871	3.63087	3.82604	-0.195174	0.066847	0.0569329	678	135
13303	Washington County, Georgia	16	21176	4.37536	4.0279	4.60387	3.65409	0.949777	0.0724116	0.104643	1935	766
13305	Wayne County, Georgia	25	26565	4.2828	3.95933	5.29218	4.16219	1.12999	0.0600014	0.0917591	852	1117
13307	Webster County, Georgia	2	2390	2.48047	2.46436	2.41283	2.43113	-0.018301	0.00842238	0	186	60
13309	Wheeler County, Georgia	6	6179	2.97831	3.00705	3.21674	2.86914	0.3476	0.0243514	0.00141625	312	151
13311	White County, Georgia	9	19944	3.01242	3.14091	3.00619	2.99857	0.00762011	0.0468322	0.0297009	121	824
13313	Whitfield County, Georgia	76	83525	6.54494	6.69782	8.79976	6.2054	2.59436	0.0387121	0.168477	1351	4516
13315	Wilcox County, Georgia	7	8577	4.01754	3.76626	4.22051	3.94777	0.272741	0.0250237	0.0436729	498	250
13317	Wilkes County, Georgia	11	10687	3.3771	3.3283	3.6001	3.38666	0.213444	0.0624412	0.0412337	947	296
13319	Wilkinson County, Georgia	10	10220	2.65147	2.65359	2.63823	2.65204	-0.0138037	0.0469569	0.0195413	602	303
13321	Worth County, Georgia	14	21967	4.7723	4.71699	5.21131	4.37697	0.834343	0.0219022	0.0928943	1194	746
16001	Ada County, Idaho	147	300904	10.5205	10.0166	11.1113	9.54636	1.56491	0.0147769	0.110727	1892	25714
16003	Adams County, Idaho	5	3476	5.42991	5.49109	5.72466	4.85564	0.86902	0.0309449	0.128394	21	108
16005	Bannock County, Idaho	63	75565	9.35733	9.40066	9.68693	9.01442	0.672505	0.00759716	0.0768746	925	3985
16007	Bear Lake County, Idaho	7	6411	7.21646	7.19183	7.9396	6.72031	1.21929	0.00571279	0.0666299	21	193
16009	Benewah County, Idaho	11	9171	3.82995	3.79728	4.31747	4.11236	0.205107	0.0732092	0.0848933	142	309
16011	Bingham County, Idaho	30	41735	7.32739	7.31889	7.28295	7.35917	-0.0762199	0.00562589	0.0680837	718	1567
16013	Blaine County, Idaho	14	18991	7.68553	7.71088	8.01585	7.50955	0.5063	0.00511753	0.0663321	241	2174
16015	Boise County, Idaho	4	6670	4.7209	4.71033	4.64309	4.83397	-0.190884	0.00516405	0.055075	29	414
16017	Bonner County, Idaho	35	36835	4.19171	4.15623	4.55505	3.93677	0.618279	0.0878845	0.125279	171	1516
16019	Bonneville County, Idaho	69	82522	9.27102	9.23609	10.139	9.00168	1.13734	0.00842101	0.0818503	504	5302
16021	Boundary County, Idaho	9	9871	3.61973	3.768	4.57928	3.6561	0.92318	0.0726942	0.0813065	61	281
16023	Butte County, Idaho	4	2899	7.42631	7.5453	7.42302	7.60542	-0.182403	0.000749509	0.0232226	37	113
16025	Camas County, Idaho	1	991	6.67993	6.67993	6.67993	6.67993	0	0	0	3	52
16027	Canyon County, Idaho	78	131441	8.47919	8.30923	8.68343	7.95104	0.732383	0.00849115	0.0831556	1964	4829
16029	Caribou County, Idaho	9	7304	6.91627	7.139	7.29156	7.2394	0.0521647	0.00153126	0.0354074	43	294
16031	Cassia County, Idaho	19	21416	8.25814	8.13057	9.17617	7.65759	1.51858	0.0114193	0.0976719	548	713
16033	Clark County, Idaho	2	1022	6.701	6.85467	6.88028	6.76076	0.11952	6.98967e-05	0.00346947	32	15
16035	Clearwater County, Idaho	14	8930	3.26118	3.42857	3.50746	3.31492	0.19254	0.0491163	0.0215016	42	266
16037	Custer County, Idaho	4	4342	6.95273	7.15811	7.23783	7.17698	0.0608488	0.00304153	0.0359509	25	175
16039	Elmore County, Idaho	16	29130	7.42492	7.28234	7.43723	7.38154	0.0556954	0.00818893	0.0823431	417	811
16041	Franklin County, Idaho	10	11329	7.41026	7.42301	7.42371	7.43365	-0.00993952	0.00206547	0.0410611	45	405
16043	Fremont County, Idaho	13	11819	6.73885	6.94602	7.09848	6.75321	0.34527	0.0111069	0.0954066	141	364
16045	Gem County, Idaho	12	15181	6.49387	6.50615	7.43988	6.26678	1.1731	0.00920898	0.0877865	81	706
16047	Gooding County, Idaho	13	14155	7.24533	7.28707	7.33088	6.9344	0.396481	0.0086759	0.0854535	214	474
16049	Idaho County, Idaho	15	15511	4.73221	4.60018	4.27487	4.538	-0.263137	0.0769706	0.13057	147	468
16051	Jefferson County, Idaho	14	19155	7.07175	7.00604	7.23376	6.99133	0.242432	0.0036697	0.0521545	134	712
16053	Jerome County, Idaho	15	18342	8.07672	7.78704	7.84028	7.56851	0.271769	0.00756262	0.0798252	278	669
16055	Kootenai County, Idaho	62	108685	6.20335	6.63051	7.29382	6.07425	1.21957	0.0444398	0.144892	507	5901
16057	Latah County, Idaho	33	34935	6.63512	6.84012	7.83208	6.51381	1.31827	0.0374996	0.133468	305	1704
16059	Lemhi County, Idaho	9	7806	6.25963	6.35597	6.14017	6.20762	-0.0674462	0.0091582	0.0884018	41	305
16061	Lewis County, Idaho	8	3747	5.91295	6.26463	6.01714	6.17744	-0.160305	0.00459675	0.0567047	36	145
16063	Lincoln County, Idaho	4	4044	6.69085	6.65723	6.72647	6.73242	-0.00595245	0.000729028	0.0195764	58	113
16065	Madison County, Idaho	23	27467	7.05303	7.08018	7.06789	7.11472	-0.0468283	0.00429202	0.0594765	183	702
16067	Minidoka County, Idaho	18	20174	8.17611	8.43044	8.70486	8.36724	0.337618	0.00788067	0.0781959	598	572
16069	Nez Perce County, Idaho	36	37410	6.77982	6.87495	6.61999	6.8757	-0.255712	0.0132824	0.100366	458	2067
16071	Oneida County, Idaho	3	4125	7.50738	7.50312	7.01793	7.50326	-0.485326	0.00147342	0.0294754	18	92
16073	Owyhee County, Idaho	10	10644	6.79664	6.85879	7.16954	6.54566	0.623882	0.00806361	0.0817979	283	319
16075	Payette County, Idaho	15	20578	7.07415	7.16735	7.35172	6.68039	0.671335	0.00714057	0.0774972	258	612
16077	Power County, Idaho	7	7538	7.82501	8.08218	8.01022	7.74615	0.264075	0.00680454	0.0750293	92	290
16079	Shoshone County, Idaho	18	13771	4.34587	4.44534	5.0272	4.31898	0.708226	0.0647009	0.105111	79	421
16081	Teton County, Idaho	4	5999	6.71389	6.75508	7.32888	6.603	0.725888	0.00300482	0.0468707	35	284
16083	Twin Falls County, Idaho	54	64284	8.45199	8.55056	8.95258	8.19199	0.76059	0.0104948	0.0932759	644	2693
16085	Valley County, Idaho	7	7651	4.91103	4.9854	4.90008	5.04541	-0.145326	0.00364572	0.0544256	39	418
16087	Washington County, Idaho	10	9977	6.40189	6.50884	7.05079	6.27208	0.778713	0.0096939	0.0901395	117	330
17001	Adams County, Illinois	61	68277	6.6962	6.70013	8.14144	6.36467	1.77677	0.0221253	0.127425	524	3113
17003	Alexander County, Illinois	13	9590	5.93779	5.61498	7.02855	5.45527	1.57329	0.044699	0.133931	665	241
17005	Bond County, Illinois	15	17633	5.71254	5.90017	6.13825	5.55884	0.579411	0.01679	0.12016	93	925
17007	Boone County, Illinois	23	41786	6.73475	6.74048	7.44584	6.31484	1.131	0.0109234	0.0967501	265	3758
17009	Brown County, Illinois	6	6950	5.25949	5.49006	5.95634	4.6301	1.32624	0.0313467	0.115696	9	204
17011	Bureau County, Illinois	37	35503	5.68872	5.81561	5.62245	5.80767	-0.185229	0.0159416	0.110382	151	2253
17013	Calhoun County, Illinois	5	5084	3.80242	3.86079	3.29094	3.9024	-0.611465	0.00898179	0.0135165	12	215
17015	Carroll County, Illinois	20	16674	5.13284	5.0427	5.32741	4.89197	0.435436	0.0132048	0.088681	68	830
17017	Cass County, Illinois	15	13695	6.12528	6.13948	7.24603	5.71936	1.52666	0.0197742	0.108328	77	544
17019	Champaign County, Illinois	166	179669	8.44053	8.50475	9.79456	7.93088	1.86368	0.015986	0.113864	6221	11386
17021	Christian County, Illinois	37	35372	6.03628	6.01503	6.8512	5.80578	1.04542	0.00917292	0.087521	60	1722
17023	Clark County, Illinois	20	17008	6.2688	6.20742	6.39708	6.10741	0.289673	0.0181353	0.122243	5	765
17025	Clay County, Illinois	10	14560	5.40977	5.63458	6.49659	5.77311	0.723489	0.0140445	0.10311	14	501
17027	Clinton County, Illinois	34	35535	6.19744	6.22603	7.08536	6.2204	0.864961	0.0119196	0.0976917	70	2373
17029	Coles County, Illinois	52	53196	6.68126	6.6274	6.69552	6.27585	0.419672	0.0150554	0.109588	477	2596
17031	Cook County, Illinois	4241	5376741	18.6519	18.212	19.6176	17.0353	2.58237	0.0124028	0.097656	238318	372511
17033	Crawford County, Illinois	20	20452	6.40204	6.24967	6.75145	5.94633	0.805125	0.0149049	0.113417	64	869
17035	Cumberland County, Illinois	11	11253	5.56519	5.4709	6.06073	5.39653	0.664203	0.00851497	0.0836834	9	448
17037	DeKalb County, Illinois	70	88969	7.12252	7.19173	7.15739	7.1203	0.0370865	0.00754707	0.0783274	1458	6689
17039	De Witt County, Illinois	19	16798	6.64938	6.5072	6.06297	6.32127	-0.258301	0.0113289	0.0975037	17	1181
17041	Douglas County, Illinois	20	19922	5.86932	5.94004	6.30325	5.82921	0.474035	0.00595416	0.0708426	47	1128
17043	DuPage County, Illinois	541	904161	14.0287	13.6472	13.7895	13.5251	0.264385	0.00695084	0.0761905	4747	123867
17045	Edgar County, Illinois	23	19704	7.13226	6.88201	7.82097	6.55543	1.26554	0.017235	0.122473	10	847
17047	Edwards County, Illinois	9	6971	6.3107	6.1995	6.49548	5.99779	0.497688	0.00710756	0.076613	16	223
17049	Effingham County, Illinois	25	34264	5.99384	5.99913	6.8922	5.91524	0.976965	0.0183053	0.122423	40	1834
17051	Fayette County, Illinois	24	21802	5.60109	5.67711	5.97504	5.67149	0.303552	0.0212628	0.121217	47	737
17053	Ford County, Illinois	17	14241	6.24876	6.39909	6.76441	6.2272	0.537207	0.00508472	0.0635296	35	845
17055	Franklin County, Illinois	51	39018	6.59652	6.62502	6.7393	6.44805	0.291242	0.0139286	0.107651	96	1389
17057	Fulton County, Illinois	43	38250	5.6384	5.75287	6.03162	5.52471	0.506917	0.0154969	0.11065	57	1766
17059	Gallatin County, Illinois	7	6445	5.63836	5.58119	5.87378	5.79195	0.0818231	0.00579578	0.0580165	7	209
17061	Greene County, Illinois	18	14761	5.67491	5.81137	6.04875	5.6527	0.396045	0.0122517	0.0915663	32	510
17063	Grundy County, Illinois	33	37535	7.36939	7.44931	7.5182	7.22376	0.294441	0.014768	0.107358	72	3838
17065	Hamilton County, Illinois	10	8621	5.85389	5.83101	7.13113	5.83029	1.30084	0.0179914	0.108476	50	322
17067	Hancock County, Illinois	23	20121	5.22931	5.30374	6.15336	5.40005	0.753304	0.0117211	0.0905432	22	869
17069	Hardin County, Illinois	6	4800	3.6357	3.71554	4.21836	3.33768	0.880679	0.0534242	0.058937	9	157
17071	Henderson County, Illinois	9	8213	4.56752	4.60686	5.0425	4.57305	0.469457	0.00513086	0.0387484	12	375
17073	Henry County, Illinois	54	51020	5.89511	5.86839	6.67577	5.53443	1.14133	0.0100741	0.0844749	181	3260
17075	Iroquois County, Illinois	32	31334	6.3146	6.34224	6.99422	6.29701	0.697205	0.00573987	0.0702549	89	1518
17077	Jackson County, Illinois	59	59612	6.39659	6.24549	7.51071	5.28359	2.22712	0.0393569	0.138453	2930	2384
17079	Jasper County, Illinois	13	10117	5.55405	5.5799	6.52308	5.58904	0.934037	0.0108852	0.0946235	12	396
17081	Jefferson County, Illinois	42	40045	6.05208	5.78709	7.74944	5.41397	2.33548	0.0233855	0.128961	547	1754
17083	Jersey County, Illinois	21	21668	5.70524	5.77382	5.89409	5.76351	0.13058	0.0221298	0.126044	16	1453
17085	Jo Daviess County, Illinois	27	22289	5.18454	5.21654	5.58603	4.88191	0.704122	0.0197397	0.101369	63	1413
17087	Johnson County, Illinois	11	12878	4.39292	4.19476	5.19975	4.12457	1.07518	0.0130716	0.0567992	18	519
17089	Kane County, Illinois	259	404119	10.396	10.0559	11.0196	9.40243	1.61713	0.00938667	0.0859853	5276	41459
17091	Kankakee County, Illinois	81	103833	8.44265	8.72136	9.4392	8.28043	1.15877	0.0128943	0.101379	2574	6505
17093	Kendall County, Illinois	33	54544	8.15786	8.18628	8.54107	8.18677	0.354298	0.0128299	0.105287	142	6601
17095	Knox County, Illinois	58	55836	6.35889	6.51405	7.18338	6.26271	0.920668	0.01641	0.0974122	618	2514
17097	Lake County, Illinois	378	644356	10.2398	10.2812	11.341	10.1319	1.2091	0.0129038	0.102428	7106	83394
17099	La Salle County, Illinois	106	111509	6.99667	6.85808	7.43326	6.62312	0.810137	0.0102901	0.0945443	499	7030
17101	Lawrence County, Illinois	18	15452	6.71081	6.69673	6.50818	6.69311	-0.184934	0.0105345	0.0949251	29	562
17103	Lee County, Illinois	37	36062	5.84107	5.78101	6.45463	5.69782	0.756809	0.00832066	0.0847827	127	2088
17105	Livingston County, Illinois	38	39678	6.38722	6.47415	7.01771	6.3179	0.69981	0.00825198	0.0835363	111	2326
17107	Logan County, Illinois	32	31183	7.09031	6.87919	7.72311	6.7989	0.924209	0.0126291	0.103132	85	1626
17109	McDonough County, Illinois	34	32913	5.46181	5.4605	5.92679	5.1784	0.748391	0.0164333	0.10303	476	1411
17111	McHenry County, Illinois	151	260077	7.74998	7.8649	7.71671	7.86979	-0.15308	0.00865082	0.0844131	701	33871
17113	McLean County, Illinois	110	150433	8.65837	8.75303	10.1087	8.18728	1.9214	0.0196512	0.120334	1636	13210
17115	Macon County, Illinois	96	114706	8.25462	7.99016	9.55676	7.23025	2.3265	0.0182576	0.12274	3154	7230
17117	Macoupin County, Illinois	54	49019	6.06479	6.07096	6.34209	5.94619	0.395898	0.0151364	0.106783	121	2340
17119	Madison County, Illinois	194	258941	8.95326	8.64623	9.80282	8.11533	1.68749	0.0136203	0.104436	3543	18510
17121	Marion County, Illinois	43	41691	6.62038	6.56142	8.38043	6.18077	2.19966	0.025202	0.140328	387	1798
17123	Marshall County, Illinois	14	13180	5.46052	5.49875	5.77905	5.21096	0.568093	0.0233281	0.108536	18	770
17125	Mason County, Illinois	20	16038	5.85024	5.85852	6.05368	5.80947	0.244213	0.00847841	0.0853088	27	717
17127	Massac County, Illinois	14	15161	7.04457	6.98042	7.05042	6.62491	0.425515	0.0138077	0.108599	235	694
17129	Menard County, Illinois	13	12486	5.56711	5.43912	5.47136	5.1621	0.309255	0.0104328	0.0946354	30	985
17131	Mercer County, Illinois	20	16957	5.29209	5.32774	5.66055	5.16543	0.495121	0.0134184	0.102927	1	909
17133	Monroe County, Illinois	15	27619	5.97579	6.728	5.09392	6.95082	-1.8569	0.0168115	0.112106	3	2888
17135	Montgomery County, Illinois	35	30652	6.1816	6.09589	6.33075	5.90473	0.426022	0.0113548	0.0990047	36	1200
17137	Morgan County, Illinois	38	36616	6.22974	6.23308	7.05209	6.12404	0.928048	0.00881016	0.0853248	158	1880
17139	Moultrie County, Illinois	14	14287	5.64957	5.61971	5.68977	5.42876	0.26101	0.0128832	0.1044	8	794
17141	Ogle County, Illinois	45	51032	5.73852	5.71916	6.29413	5.42513	0.868999	0.0110166	0.0955971	198	4004
17143	Peoria County, Illinois	143	183433	9.09127	8.85302	10.9376	7.86199	3.0756	0.0285392	0.148154	5459	12914
17145	Perry County, Illinois	25	23094	5.85108	5.74498	5.71319	5.72073	-0.00754246	0.0149335	0.106487	128	822
17147	Piatt County, Illinois	17	16365	6.09364	6.03556	6.00773	5.97478	0.0329533	0.00558257	0.0693245	9	1207
17149	Pike County, Illinois	23	17384	5.0032	5.10572	4.68856	5.05191	-0.363345	0.0160093	0.0939174	16	527
17151	Pope County, Illinois	4	4413	3.53212	3.46544	4.26054	3.39783	0.862707	0.0561069	0.048324	20	143
17153	Pulaski County, Illinois	9	7348	5.65268	5.65294	6.00183	5.48733	0.514501	0.00568487	0.0686049	490	162
17155	Putnam County, Illinois	8	6086	5.3077	5.38363	5.2383	5.3094	-0.0710968	0.0211495	0.105766	20	382
17157	Randolph County, Illinois	33	33893	6.03213	5.87546	6.63142	5.80332	0.828098	0.0168405	0.114115	139	1341
17159	Richland County, Illinois	17	16149	6.36191	6.32096	7.04876	6.23268	0.816077	0.0111653	0.0971168	69	662
17161	Rock Island County, Illinois	125	149374	8.85752	8.5473	9.75569	7.96439	1.7913	0.0225622	0.126335	3090	9518
17163	St. Clair County, Illinois	221	256082	10.1447	9.55278	11.6358	8.62005	3.01574	0.017149	0.117744	11480	14615
17165	Saline County, Illinois	33	26733	6.94657	6.83911	6.85385	6.2906	0.563254	0.0200694	0.110615	187	952
17167	Sangamon County, Illinois	183	188951	8.14336	8.03728	9.82433	7.38333	2.441	0.0221078	0.134268	3317	15776
17169	Schuyler County, Illinois	9	7189	4.16744	4.51339	4.38647	4.46684	-0.0803692	0.0319879	0.0900317	9	277
17171	Scott County, Illinois	5	5537	5.19326	5.37077	5.8	5.33467	0.46533	0.00241193	0.0427124	5	230
17173	Shelby County, Illinois	25	22893	5.29334	5.35235	5.48647	5.31244	0.174025	0.0108015	0.0948739	28	1071
17175	Stark County, Illinois	8	6332	5.50142	5.55824	5.5224	5.4965	0.0258998	0.00489154	0.0645177	6	261
17177	Stephenson County, Illinois	49	48979	5.8972	5.87601	6.94628	5.52732	1.41896	0.0128059	0.104732	693	3028
17179	Tazewell County, Illinois	87	128485	7.12028	7.0467	7.37014	6.8301	0.540044	0.00926693	0.0873866	199	10351
17181	Union County, Illinois	16	18293	5.10109	5.22474	5.00529	4.97873	0.0265602	0.0315743	0.12338	96	782
17183	Vermilion County, Illinois	70	83919	6.95199	7.01203	8.10629	6.63383	1.47247	0.0132069	0.104379	1735	3485
17185	Wabash County, Illinois	15	12937	7.67722	7.61214	8.11083	7.46538	0.64545	0.0157243	0.112646	45	544
17187	Warren County, Illinois	22	18735	5.82281	5.90256	6.78805	5.7185	1.06954	0.0135515	0.105283	91	900
17189	Washington County, Illinois	19	15148	5.36778	5.37284	5.49098	5.44069	0.0502968	0.010853	0.0931251	13	858
17191	Wayne County, Illinois	21	17151	5.99242	5.8609	6.43896	5.92702	0.511942	0.0185987	0.127448	22	530
17193	White County, Illinois	20	15371	6.68376	6.66832	6.62854	6.38451	0.244033	0.0107863	0.09528	33	580
17195	Whiteside County, Illinois	63	60653	6.54372	6.54889	7.33041	6.29504	1.03537	0.015287	0.11411	485	3302
17197	Will County, Illinois	264	502266	10.8099	10.5357	12.0585	10.1502	1.90824	0.00984646	0.0889706	4610	54783
17199	Williamson County, Illinois	62	61296	6.46533	6.50469	7.37376	6.39973	0.974024	0.0232286	0.129476	328	3045
17201	Winnebago County, Illinois	265	278418	8.91777	8.6921	9.98579	7.96036	2.02543	0.0219616	0.128959	5397	20604
17203	Woodford County, Illinois	37	35469	5.97489	5.94195	5.71426	5.7261	-0.0118385	0.00922058	0.0845704	23	3151
18001	Adams County, Indiana	30	33625	7.23672	7.12241	8.08478	7.0451	1.03968	0.00676431	0.0767591	71	1870
18003	Allen County, Indiana	228	331849	10.8736	10.4316	12.044	9.40752	2.6365	0.017651	0.122209	6233	23897
18005	Bartholomew County, Indiana	61	71435	7.58928	7.56246	8.86161	7.07433	1.78728	0.0245994	0.116975	289	5645
18007	Benton County, Indiana	11	9421	6.72362	6.8574	6.78114	6.87163	-0.0904868	0.00617797	0.072007	30	479
18009	Blackford County, Indiana	16	14048	7.81972	7.73621	8.90875	7.2732	1.63555	0.0104824	0.0951353	12	529
18011	Boone County, Indiana	34	46107	7.91797	7.83968	8.57887	7.78614	0.792732	0.00713523	0.0788009	42	4619
18013	Brown County, Indiana	13	14957	2.00456	2.04853	2.09743	2.05268	0.0447454	0.0402655	0	15	1076
18015	Carroll County, Indiana	20	20165	6.71195	6.69707	8.09438	6.50488	1.5895	0.00786926	0.0817591	54	1222
18017	Cass County, Indiana	40	40930	8.04874	7.93099	9.05126	7.50429	1.54697	0.0166573	0.118559	144	2418
18019	Clark County, Indiana	71	96472	11.3327	10.9002	12.9293	10.3002	2.6291	0.0481668	0.175186	1069	5961
18021	Clay County, Indiana	26	26556	6.99079	6.74733	8.09976	6.52777	1.57199	0.0315778	0.156129	59	1229
18023	Clinton County, Indiana	32	33866	7.51623	7.50832	8.56367	7.02942	1.53425	0.00750639	0.0809605	240	1964
18025	Crawford County, Indiana	10	10743	3.11735	3.20651	3.37202	3.09749	0.274529	0.0303995	0.0257772	18	455
18027	Daviess County, Indiana	29	29820	7.39419	7.22599	8.68899	7.03429	1.65471	0.0187176	0.127093	78	1161
18029	Dearborn County, Indiana	33	46109	6.97698	6.55973	7.00153	6.22448	0.777049	0.0290934	0.151936	65	3884
18031	Decatur County, Indiana	21	24555	7.42112	7.39272	8.0609	7.22914	0.831758	0.0129091	0.105496	43	1358
18033	DeKalb County, Indiana	33	40285	7.56257	7.44326	7.18639	7.18306	0.00333456	0.00742052	0.0806007	67	2615
18035	Delaware County, Indiana	109	118769	9.65586	9.62805	11.0016	8.92838	2.07325	0.0133884	0.104538	1754	6938
18037	Dubois County, Indiana	32	39674	6.84018	6.76631	7.24326	6.84177	0.401488	0.0215366	0.118768	125	2624
18039	Elkhart County, Indiana	127	182791	9.13333	8.82582	10.5973	8.3048	2.29246	0.0125034	0.103096	2059	11578
18041	Fayette County, Indiana	27	25588	7.85762	7.72335	8.33637	7.34914	0.987223	0.0140173	0.10194	80	1445
18043	Floyd County, Indiana	52	70823	10.2649	9.78051	11.8952	8.76946	3.12572	0.0308951	0.157279	520	6069
18045	Fountain County, Indiana	20	17954	6.56144	6.42639	6.47068	6.39214	0.0785478	0.00947947	0.090199	31	872
18047	Franklin County, Indiana	16	22151	6.10462	5.89034	4.99291	5.88496	-0.892049	0.0366498	0.153533	33	1417
18049	Fulton County, Indiana	22	20511	6.85095	6.86228	7.12406	6.70672	0.417332	0.00580848	0.0695625	72	1051
18051	Gibson County, Indiana	32	32500	7.64804	7.45299	8.42167	7.12926	1.29241	0.0125101	0.104281	204	1742
18053	Grant County, Indiana	51	73403	8.31475	8.46327	9.67512	7.96287	1.71224	0.0085178	0.0854418	968	3808
18055	Greene County, Indiana	32	33157	5.64547	5.2156	5.58824	4.76341	0.824827	0.0688873	0.146819	114	1682
18057	Hamilton County, Indiana	72	182740	9.67855	9.72884	9.81664	9.81441	0.00222978	0.00743018	0.0787203	240	29151
18059	Hancock County, Indiana	35	55391	8.69297	8.63194	8.59106	8.53197	0.0590948	0.00422857	0.0590366	57	6583
18061	Harrison County, Indiana	23	34325	5.37762	5.57069	5.61953	5.61357	0.00595495	0.0214625	0.107467	47	2199
18063	Hendricks County, Indiana	53	104093	8.58198	8.80708	9.05537	8.71	0.345372	0.00590822	0.0694554	122	10969
18065	Henry County, Indiana	46	48508	8.45819	8.44426	9.98687	8.24173	1.74514	0.00765988	0.0822009	94	3112
18067	Howard County, Indiana	63	84964	9.48931	9.45211	11.0512	8.59733	2.45388	0.0178059	0.120629	1027	7151
18069	Huntington County, Indiana	33	38075	7.86406	7.83067	8.33997	7.64573	0.694238	0.00965592	0.0913224	46	2231
18071	Jackson County, Indiana	34	41335	7.16592	7.03197	8.79925	6.58954	2.20971	0.0391571	0.152451	138	2130
18073	Jasper County, Indiana	26	30043	7.11921	7.09253	7.91646	7.02673	0.88973	0.00560668	0.0687585	54	1860
18075	Jay County, Indiana	25	21806	7.34941	7.29765	8.44396	7.12874	1.31522	0.00881832	0.0859309	15	836
18077	Jefferson County, Indiana	25	31705	6.87162	6.76865	7.63756	6.93597	0.701589	0.0280823	0.136286	104	1716
18079	Jennings County, Indiana	17	27554	5.06771	4.8907	6.33427	4.68326	1.65101	0.0357013	0.130677	78	1253
18081	Johnson County, Indiana	63	115209	8.723	9.21518	10.0231	9.25085	0.772272	0.0186611	0.104161	300	11800
18083	Knox County, Indiana	43	39256	8.10129	8.00542	8.55815	7.73132	0.826828	0.00846847	0.0842675	226	1712
18085	Kosciusko County, Indiana	61	74057	7.15206	7.11907	7.75014	7.01829	0.731846	0.00765744	0.0812214	309	4685
18087	LaGrange County, Indiana	23	34909	6.51427	6.52551	6.37151	6.46812	-0.0966162	0.0100028	0.090061	102	1670
18089	Lake County, Indiana	378	484564	13.55	12.8658	14.4743	11.5184	2.95586	0.0158734	0.113615	21408	27485
18091	LaPorte County, Indiana	83	110106	8.93701	8.64656	10.0511	8.12917	1.92193	0.0164564	0.118052	1195	6474
18093	Lawrence County, Indiana	39	45922	5.98181	5.68824	6.44914	5.44387	1.00528	0.0477351	0.151393	121	2382
18095	Madison County, Indiana	110	133358	9.12486	9.14224	10.3508	8.73293	1.61785	0.00842701	0.0848732	1722	8599
18097	Marion County, Indiana	658	860454	14.2634	13.2635	14.6337	12.0431	2.59059	0.0106748	0.0945219	29835	56062
18099	Marshall County, Indiana	40	45128	7.09756	7.18595	7.68679	6.89448	0.792304	0.00920853	0.0883633	190	2677
18101	Martin County, Indiana	10	10369	4.90903	4.71929	6.12689	4.63865	1.48824	0.0915852	0.141856	18	453
18103	Miami County, Indiana	38	36082	7.55991	7.56425	8.44719	7.37289	1.0743	0.00865059	0.08707	195	1822
18105	Monroe County, Indiana	101	120563	7.18777	7.44504	9.10848	6.44485	2.66363	0.0550884	0.157537	2243	7643
18107	Montgomery County, Indiana	36	37629	7.34309	7.3345	8.3898	7.04885	1.34095	0.0113082	0.0937994	123	2180
18109	Morgan County, Indiana	41	66689	6.78117	6.77835	6.42494	6.46622	-0.0412852	0.0363346	0.14826	70	5236
18111	Newton County, Indiana	14	14566	6.38011	6.37592	6.28308	6.44638	-0.163298	0.00209513	0.0413593	33	692
18113	Noble County, Indiana	35	46275	6.94076	6.87604	7.24951	6.62525	0.624251	0.00826904	0.0844459	178	2586
18115	Ohio County, Indiana	6	5623	6.89708	6.89754	7.66351	6.65168	1.01183	0.0473748	0.148697	15	370
18117	Orange County, Indiana	19	19306	4.85831	4.64393	4.2965	4.37637	-0.0798705	0.0719867	0.125182	50	748
18119	Owen County, Indiana	16	21786	3.99385	3.84958	3.63865	3.80477	-0.166127	0.0714134	0.0882651	38	1025
18121	Parke County, Indiana	19	17241	4.87283	4.86136	5.89331	4.69729	1.19602	0.0373447	0.110691	18	851
18123	Perry County, Indiana	18	18899	6.08738	5.84525	6.90557	5.85952	1.04604	0.0864838	0.167708	16	837
18125	Pike County, Indiana	14	12837	5.95332	5.77963	5.89313	5.48326	0.409871	0.0417638	0.150575	13	532
18127	Porter County, Indiana	71	146798	9.70984	9.9037	10.8689	9.56005	1.30881	0.00942886	0.087746	469	14357
18129	Posey County, Indiana	24	27061	6.71417	6.70868	7.43531	6.57056	0.864751	0.0120052	0.0991057	51	2022
18131	Pulaski County, Indiana	13	13755	6.93939	7.00295	7.23384	7.08401	0.149832	0.00793949	0.0803815	45	631
18133	Putnam County, Indiana	26	36019	6.29943	6.19742	6.97974	6.05292	0.926821	0.0259132	0.122457	70	1875
18135	Randolph County, Indiana	30	27401	7.47957	7.55086	7.71116	7.34819	0.362968	0.00670766	0.0756615	40	1055
18137	Ripley County, Indiana	22	26523	6.78981	6.77214	7.69583	6.78248	0.913356	0.0256329	0.145382	29	1503
18139	Rush County, Indiana	17	18261	7.55092	7.65685	8.54646	7.49114	1.05532	0.00502488	0.0653596	54	969
18141	St. Joseph County, Indiana	226	265559	10.3987	10.0204	11.7514	9.03016	2.72123	0.0180765	0.119723	5614	17071
18143	Scott County, Indiana	18	22960	6.75359	6.48603	9.03731	6.12196	2.91535	0.0332946	0.160921	10	1011
18145	Shelby County, Indiana	38	43445	8.29869	8.34689	9.45693	8.03767	1.41925	0.0105457	0.0957316	131	3363
18147	Spencer County, Indiana	16	20391	6.42593	6.37809	6.91728	6.08623	0.831042	0.0138244	0.102844	64	1261
18149	Starke County, Indiana	26	23556	6.56164	6.64349	7.36591	6.5273	0.838607	0.0098598	0.0923031	63	1016
18151	Steuben County, Indiana	32	33214	6.51626	6.58368	7.31418	6.38616	0.928024	0.0126453	0.102346	87	2192
18153	Sullivan County, Indiana	19	21751	5.84588	5.80254	5.54976	5.78687	-0.237117	0.0127795	0.085413	47	831
18155	Switzerland County, Indiana	8	9065	5.26784	5.44862	5.6173	5.57766	0.0396407	0.0187991	0.0982499	17	405
18157	Tippecanoe County, Indiana	103	148955	9.02617	9.06598	9.89997	8.35514	1.54482	0.0150173	0.108219	2782	9870
18159	Tipton County, Indiana	17	16577	7.50579	7.47852	8.03346	7.32635	0.707111	0.00492811	0.0654136	35	1561
18161	Union County, Indiana	7	7349	7.5332	7.47095	6.96593	7.22017	-0.254246	0.00679814	0.0757849	11	394
18163	Vanderburgh County, Indiana	159	171922	10.1789	9.91213	11.1786	8.78036	2.39823	0.0195805	0.121113	3062	10542
18165	Vermillion County, Indiana	21	16788	6.765	6.72454	7.26604	6.32203	0.944007	0.0109636	0.0951656	39	854
18167	Vigo County, Indiana	118	105848	8.32091	8.02759	9.52706	7.08148	2.44558	0.025365	0.141028	1672	5033
18169	Wabash County, Indiana	33	34960	7.71376	7.59265	8.07894	7.37586	0.703079	0.0114389	0.0987404	35	1844
18171	Warren County, Indiana	9	8419	5.6575	5.67049	5.52111	5.64371	-0.122595	0.00152449	0.0358433	6	470
18173	Warrick County, Indiana	45	52383	7.32084	7.3333	6.70033	7.5517	-0.851364	0.0143203	0.102165	87	4662
18175	Washington County, Indiana	22	27223	5.63691	5.43382	5.44975	5.22817	0.221582	0.046871	0.154782	32	1170
18177	Wayne County, Indiana	48	71097	8.66276	9.00868	10.7637	8.43836	2.32535	0.0133582	0.107813	767	3339
18179	Wells County, Indiana	27	27600	7.38802	7.34009	7.74313	7.21902	0.524113	0.00673397	0.0752653	72	1744
18181	White County, Indiana	26	25267	6.9035	6.86432	6.66531	6.78282	-0.117508	0.00374884	0.0562357	46	1167
18183	Whitley County, Indiana	29	30707	7.11131	7.09804	7.13727	6.93592	0.201349	0.00788029	0.0829938	1	2246
19001	Adair County, Iowa	11	8243	5.27235	5.34586	4.90944	5.27539	-0.365951	0.0147622	0.102576	6	290
19003	Adams County, Iowa	5	4482	5.06593	5.19325	NA	5.03052	NA	0.0183713	0.115016	0	145
19005	Allamakee County, Iowa	15	14675	3.9286	4.11661	4.0652	4.17221	-0.107005	0.0602501	0.0874762	35	590
19007	Appanoose County, Iowa	15	13721	5.20173	5.15848	5.85088	4.96972	0.881157	0.018262	0.0966757	63	372
19009	Audubon County, Iowa	9	6830	5.09586	5.14645	5.57213	5.26641	0.30572	0.0104253	0.090523	13	269
19011	Benton County, Iowa	21	25308	5.54628	5.48679	5.54803	5.36488	0.183143	0.011378	0.0978232	19	1547
19013	Black Hawk County, Iowa	100	128012	7.38157	7.36925	8.51053	6.76714	1.74339	0.0208566	0.12255	2168	7308
19015	Boone County, Iowa	20	26224	5.37052	5.78163	6.19264	5.47767	0.714965	0.0246512	0.112573	43	1469
19017	Bremer County, Iowa	21	23325	5.09373	5.06173	5.52083	4.93322	0.587608	0.00869185	0.0708624	11	1387
19019	Buchanan County, Iowa	19	21093	5.26918	5.30723	5.8836	5.28343	0.600168	0.00973101	0.0875595	31	1062
19021	Buena Vista County, Iowa	17	20411	5.23638	5.36404	6.06428	5.18789	0.876387	0.0124555	0.0836753	244	758
19023	Butler County, Iowa	18	15305	4.61862	4.7301	4.59321	4.53395	0.0592593	0.0128498	0.0756858	16	668
19025	Calhoun County, Iowa	13	11115	5.18001	5.26108	5.98824	5.18079	0.807443	0.0126548	0.094603	19	411
19027	Carroll County, Iowa	23	21421	5.58526	5.6044	6.50811	5.66153	0.846579	0.0122325	0.0969944	29	1052
19029	Cass County, Iowa	15	14684	5.77924	5.86374	5.24257	5.66163	-0.419063	0.0127758	0.105074	8	595
19031	Cedar County, Iowa	21	18187	5.88844	5.95071	5.68468	5.73774	-0.0530649	0.010059	0.09251	28	985
19033	Cerro Gordo County, Iowa	41	46447	6.27451	6.32622	6.97281	6.14746	0.825343	0.012055	0.0955767	308	2444
19035	Cherokee County, Iowa	14	13035	5.07779	5.12241	5.83921	5.23803	0.601177	0.0133651	0.0877137	32	571
19037	Chickasaw County, Iowa	15	13095	4.95236	4.99063	5.24813	5.08594	0.162187	0.0143993	0.0921371	14	550
19039	Clarke County, Iowa	8	9133	5.53339	5.59419	5.81011	5.86746	-0.0573459	0.0307574	0.12527	33	362
19041	Clay County, Iowa	18	17372	5.21642	5.25392	5.73265	5.30537	0.427283	0.0127624	0.0889527	30	804
19043	Clayton County, Iowa	21	18678	4.05503	4.04915	4.19623	4.06909	0.127133	0.0284564	0.0570576	23	662
19045	Clinton County, Iowa	49	50149	6.29307	6.38641	7.05278	6.24264	0.810143	0.0122857	0.0990801	231	2391
19047	Crawford County, Iowa	17	16942	5.8769	5.88372	6.37182	5.7658	0.606022	0.0144579	0.110773	130	537
19049	Dallas County, Iowa	34	40750	5.49546	5.70026	6.46496	5.74304	0.721921	0.0120393	0.0893687	182	3842
19051	Davis County, Iowa	8	8541	4.44005	4.3533	4.64873	4.57219	0.0765412	0.0211961	0.0697759	14	247
19053	Decatur County, Iowa	8	8689	5.1722	5.22366	5.45852	5.12034	0.338174	0.0170867	0.0960541	38	242
19055	Delaware County, Iowa	18	18404	4.99051	4.90619	5.78194	4.78364	0.998304	0.00825263	0.0799732	3	897
19057	Des Moines County, Iowa	46	42351	6.61058	6.63	7.81192	6.20701	1.60491	0.0247166	0.129321	368	2190
19059	Dickinson County, Iowa	15	16424	5.11695	5.05965	4.99614	5.05517	-0.0590319	0.00664149	0.0677542	5	1067
19061	Dubuque County, Iowa	85	89143	7.26251	7.1383	8.72773	6.74767	1.98006	0.0240154	0.131448	288	5120
19063	Emmet County, Iowa	11	11027	5.24472	5.18117	5.44809	5.19304	0.255047	0.0150928	0.0766829	30	468
19065	Fayette County, Iowa	23	22008	5.23377	5.35824	5.65898	5.17135	0.487628	0.0182688	0.114426	40	751
19067	Floyd County, Iowa	17	16900	5.33964	5.36687	5.16021	5.20718	-0.0469689	0.015892	0.100836	12	626
19069	Franklin County, Iowa	11	10704	4.96683	5.08536	6.2452	4.8628	1.38241	0.0140329	0.100379	53	539
19071	Fremont County, Iowa	9	8010	5.43704	5.42085	5.359	5.36028	-0.00127579	0.00221444	0.0426405	16	356
19073	Greene County, Iowa	10	10366	4.84272	5.11613	5.30135	4.97567	0.325675	0.0141563	0.0947256	29	396
19075	Grundy County, Iowa	12	12369	5.06114	5.03354	5.98229	5.01138	0.970911	0.00723818	0.078213	8	672
19077	Guthrie County, Iowa	10	11353	4.92231	4.86219	5.05844	4.68122	0.377227	0.0170522	0.0952163	13	597
19079	Hamilton County, Iowa	17	16438	4.95652	5.00302	5.29668	4.9704	0.326273	0.00576753	0.0617398	17	870
19081	Hancock County, Iowa	13	12100	4.59455	4.62645	5.53483	4.48391	1.05092	0.00933544	0.0674964	22	488
19083	Hardin County, Iowa	20	18812	5.00894	5.05636	5.34017	5.01463	0.325541	0.00480423	0.0605185	32	772
19085	Harrison County, Iowa	14	15666	5.56269	5.56349	5.60741	5.45273	0.154684	0.0112798	0.0968749	10	799
19087	Henry County, Iowa	16	20336	5.57523	5.60456	6.20823	5.54489	0.663343	0.0123232	0.088974	76	940
19089	Howard County, Iowa	10	9932	4.97684	4.99569	4.75687	4.93724	-0.18036	0.0136068	0.0940463	6	396
19091	Humboldt County, Iowa	11	10381	4.77917	4.84428	5.02837	4.92555	0.102828	0.00897346	0.0717868	30	509
19093	Ida County, Iowa	9	7837	5.09858	5.20621	4.485	5.2457	-0.760704	0.0102655	0.0858822	2	331
19095	Iowa County, Iowa	14	15671	4.87669	4.9929	5.45933	4.86172	0.597611	0.0128213	0.0906552	22	756
19097	Jackson County, Iowa	22	20296	5.29998	5.31662	6.14184	5.11662	1.02522	0.014329	0.106053	15	854
19099	Jasper County, Iowa	36	37213	5.9315	5.87466	6.14335	5.8026	0.340757	0.0111747	0.0959247	49	2188
19101	Jefferson County, Iowa	13	16181	5.30014	5.45452	6.69891	5.32199	1.37692	0.0213619	0.114886	47	996
19103	Johnson County, Iowa	59	111006	6.81165	6.92386	7.63638	6.4939	1.14248	0.0209426	0.116409	1914	9288
19105	Jones County, Iowa	19	20221	5.36705	5.39241	5.2521	5.29322	-0.0411117	0.0101974	0.0854284	40	967
19107	Keokuk County, Iowa	13	11400	4.83441	4.94465	5.63491	4.91775	0.717161	0.0135239	0.0927495	17	422
19109	Kossuth County, Iowa	19	17163	4.57812	4.59695	4.81006	4.50526	0.304801	0.0146136	0.0767909	21	707
19111	Lee County, Iowa	36	38052	5.49129	5.22812	6.27477	4.83706	1.43771	0.0348127	0.127607	324	1807
19113	Linn County, Iowa	133	191701	7.80598	7.6229	8.90312	7.13474	1.76838	0.0230052	0.132071	862	16372
19115	Louisa County, Iowa	12	12183	5.07267	5.12982	5.28425	5.08867	0.195581	0.0183125	0.104383	79	586
19117	Lucas County, Iowa	10	9422	4.72294	4.72683	4.54169	4.80783	-0.266137	0.0226295	0.0881414	20	267
19119	Lyon County, Iowa	13	11763	4.57906	4.59707	5.03407	4.61673	0.417341	0.0115673	0.0651479	6	496
19121	Madison County, Iowa	12	14019	4.86507	4.94932	5.04423	4.74101	0.303226	0.0225877	0.108666	18	815
19123	Mahaska County, Iowa	21	22335	5.89579	5.7742	6.67538	5.52863	1.14675	0.0187692	0.120541	58	1013
19125	Marion County, Iowa	29	32052	5.34689	5.26196	5.65836	5.09677	0.561589	0.0143301	0.0941632	68	1948
19127	Marshall County, Iowa	43	39311	5.80024	5.91459	6.7085	5.69218	1.01632	0.0117521	0.0985505	367	2119
19129	Mills County, Iowa	13	14547	5.79204	5.87285	5.63038	5.39948	0.230909	0.0108663	0.0958166	19	902
19131	Mitchell County, Iowa	12	10874	4.68351	4.72193	NA	4.67543	NA	0.0145981	0.0795039	0	423
19133	Monona County, Iowa	14	10020	4.63239	4.77192	4.12812	4.55676	-0.428647	0.00961286	0.0727694	6	367
19135	Monroe County, Iowa	8	8016	4.66436	4.72444	3.55147	4.68228	-1.13081	0.0204863	0.0798417	8	339
19137	Montgomery County, Iowa	12	11771	5.82006	6.01202	6.87821	5.60009	1.27812	0.0171084	0.121486	14	451
19139	Muscatine County, Iowa	33	41722	6.40209	6.55705	6.92931	6.27828	0.651034	0.0131775	0.097866	326	2708
19141	O'Brien County, Iowa	16	15102	5.13163	5.22914	5.72697	5.17921	0.547759	0.0122974	0.0801611	39	535
19143	Osceola County, Iowa	8	7003	4.85209	4.90148	3.86959	4.84473	-0.975134	0.0144094	0.0917064	4	325
19145	Page County, Iowa	20	16976	6.02656	6.15851	6.37067	6.00077	0.369891	0.0112977	0.09464	51	757
19147	Palo Alto County, Iowa	12	10147	4.60338	4.68746	5.02597	4.42865	0.597322	0.00998572	0.0627902	21	370
19149	Plymouth County, Iowa	22	24849	5.02927	5.05177	6.1092	5.01543	1.09377	0.0126953	0.0917283	19	1545
19151	Pocahontas County, Iowa	10	8662	4.83572	4.87721	5.34521	4.77118	0.574025	0.01207	0.089464	8	342
19153	Polk County, Iowa	296	374601	9.12146	8.78424	10.655	8.22254	2.43241	0.0169503	0.115405	4362	32883
19155	Pottawattamie County, Iowa	93	87704	8.99367	8.92386	10.34	8.11211	2.22785	0.031488	0.159688	435	5373
19157	Poweshiek County, Iowa	19	18815	5.29141	5.39719	5.55663	5.38234	0.174288	0.00998355	0.0866051	64	987
19159	Ringgold County, Iowa	7	5469	4.93066	5.05344	5.1879	4.97294	0.21496	0.0134429	0.0961307	8	150
19161	Sac County, Iowa	16	11529	4.95323	4.98523	4.80618	4.87267	-0.0664935	0.00576526	0.0617826	10	470
19163	Scott County, Iowa	109	158668	9.53111	9.32308	10.5912	8.81859	1.77259	0.0185085	0.119358	2253	12095
19165	Shelby County, Iowa	15	13173	5.56113	5.50321	5.64732	5.59738	0.049935	0.00770063	0.0801983	17	589
19167	Sioux County, Iowa	27	31589	5.13171	5.22771	5.68587	5.32049	0.365377	0.0124624	0.0895102	79	1302
19169	Story County, Iowa	62	79981	6.33934	6.22984	6.74431	6.12475	0.619556	0.00929557	0.0887743	1131	5583
19171	Tama County, Iowa	21	18103	4.99359	5.04102	4.82732	5.03071	-0.203396	0.00883948	0.0800882	188	765
19173	Taylor County, Iowa	10	6958	5.32377	5.42546	6.13361	5.38909	0.744523	0.0109795	0.0919353	14	174
19175	Union County, Iowa	16	12309	5.94045	6.03758	5.5809	5.91908	-0.338181	0.0191318	0.101239	10	459
19177	Van Buren County, Iowa	9	7809	3.91549	4.00899	3.3457	4.05458	-0.708876	0.015134	0.0471595	8	218
19179	Wapello County, Iowa	37	36051	5.81777	5.85629	6.6385	5.27179	1.36671	0.0269757	0.120649	188	1466
19181	Warren County, Iowa	28	40671	5.44083	5.49152	5.63826	5.45558	0.182687	0.0153515	0.098203	26	3313
19183	Washington County, Iowa	19	20670	5.34437	5.422	6.13314	5.3155	0.817644	0.0156013	0.100319	77	923
19185	Wayne County, Iowa	8	6730	5.22894	5.17744	4.79968	5.2679	-0.468227	0.012755	0.087638	14	255
19187	Webster County, Iowa	42	40235	5.6175	5.65529	6.28933	5.42051	0.868812	0.0163808	0.107981	251	1918
19189	Winnebago County, Iowa	12	11723	4.98499	4.98164	5.61394	4.9017	0.712238	0.00834768	0.0695462	40	566
19191	Winneshiek County, Iowa	20	21310	4.62626	4.55702	5.38418	4.51556	0.868622	0.0157521	0.0773762	16	1027
19193	Woodbury County, Iowa	107	103877	7.90948	7.94897	9.60328	7.30664	2.29664	0.0198599	0.11931	1135	5747
19195	Worth County, Iowa	10	7909	4.74968	4.74601	4.83059	4.7319	0.098688	0.008512	0.0742301	19	307
19197	Wright County, Iowa	14	14334	5.07806	5.1416	5.02548	5.2007	-0.175222	0.0103937	0.0778406	53	599
20001	Allen County, Kansas	13	14385	6.75316	6.6351	7.28755	6.46606	0.821492	0.0122359	0.101317	95	426
20003	Anderson County, Kansas	7	8110	5.86419	5.81908	7.0731	5.93659	1.13651	0.0119616	0.0935127	29	283
20005	Atchison County, Kansas	16	16774	6.50746	6.4777	7.23669	6.32952	0.907171	0.0115767	0.0973133	201	512
20007	Barber County, Kansas	6	5307	5.76076	5.80722	5.84396	5.76206	0.0818973	0.00237553	0.041745	22	195
20009	Barton County, Kansas	30	28205	6.6632	6.67848	7.39515	6.43493	0.960218	0.0115921	0.0967708	279	1083
20011	Bourbon County, Kansas	16	15379	6.3087	6.19914	6.97718	5.76489	1.21229	0.0186625	0.126732	123	544
20013	Brown County, Kansas	12	10724	5.74174	5.73421	5.77329	5.73915	0.0341425	0.00813327	0.0813705	186	361
20015	Butler County, Kansas	39	59482	6.16523	6.13169	6.58511	6.06079	0.524316	0.0132875	0.106934	237	4523
20017	Chase County, Kansas	4	3030	5.64859	5.76423	5.75872	5.3489	0.40982	0.0118955	0.094515	10	144
20019	Chautauqua County, Kansas	6	4359	4.90567	4.99037	5.1586	4.95062	0.207975	0.0074671	0.0657655	40	150
20021	Cherokee County, Kansas	21	22605	6.16364	6.02027	6.08422	5.68209	0.402127	0.0104314	0.0948389	219	640
20023	Cheyenne County, Kansas	4	3165	6.46149	6.47885	6.90682	6.48065	0.426165	0.0136186	0.0972334	12	152
20025	Clark County, Kansas	2	2390	5.5475	5.54641	5.59007	5.5468	0.0432729	7.1547e-05	0.00690629	9	109
20027	Clay County, Kansas	9	8822	5.52661	5.51251	6.38227	5.46762	0.914652	0.0165948	0.104379	29	333
20029	Cloud County, Kansas	14	10268	5.2984	5.37193	4.99352	5.20946	-0.21594	0.0117598	0.0951424	47	366
20031	Coffey County, Kansas	8	8865	5.49913	5.43785	5.49701	5.435	0.0620123	0.00759108	0.079079	8	532
20033	Comanche County, Kansas	3	1967	5.96891	6.14406	6.10094	6.469	-0.368065	0.00700308	0.0704839	5	65
20035	Cowley County, Kansas	35	36291	6.65696	6.50042	7.11618	6.14124	0.974935	0.0139069	0.106081	423	1589
20037	Crawford County, Kansas	36	38242	7.06715	6.92034	7.53708	6.6603	0.876776	0.0117051	0.0980208	551	1559
20039	Decatur County, Kansas	4	3472	6.4183	6.09958	4.72474	6.30183	-1.57709	0.0141039	0.103127	3	90
20041	Dickinson County, Kansas	20	19344	5.71021	5.7277	6.6658	5.56719	1.09862	0.0145669	0.107362	104	845
20043	Doniphan County, Kansas	10	8249	5.99147	6.08709	5.95466	5.71784	0.236823	0.013951	0.108904	41	267
20045	Douglas County, Kansas	60	99962	7.93185	7.88102	8.60098	7.53558	1.0654	0.0125484	0.0903292	1927	6434
20047	Edwards County, Kansas	4	3449	6.12201	6.12526	6.31383	6.11066	0.20317	0.00897015	0.0794132	31	123
20049	Elk County, Kansas	5	3261	5.0028	5.16457	5.61151	5.1024	0.509109	0.0111494	0.0922192	26	116
20051	Ellis County, Kansas	25	27507	7.49482	7.57751	8.10785	7.66698	0.440869	0.0119574	0.0900092	107	1442
20053	Ellsworth County, Kansas	8	6525	5.90396	6.04927	6.33156	5.78494	0.546628	0.0104379	0.0873171	35	275
20055	Finney County, Kansas	22	40523	7.8332	7.78719	7.93023	7.68211	0.248121	0.00565261	0.0626537	1101	1429
20057	Ford County, Kansas	27	32458	8.48724	8.45802	8.9305	8.12901	0.801489	0.0113627	0.0940953	883	1200
20059	Franklin County, Kansas	23	24784	6.05715	6.10791	6.81206	5.92486	0.887198	0.0181221	0.124033	138	1163
20061	Geary County, Kansas	23	27947	7.15891	6.71982	7.31303	6.29933	1.0137	0.010952	0.0968013	1040	907
20063	Gove County, Kansas	3	3068	5.62744	5.65663	5.41011	5.59956	-0.18945	0.00444616	0.0589251	11	138
20065	Graham County, Kansas	4	2946	5.66879	5.91041	5.39805	5.78876	-0.390711	0.0134744	0.0950799	41	111
20067	Grant County, Kansas	7	7909	7.60056	7.63927	7.30432	7.7213	-0.416973	0.0115287	0.0842195	213	408
20069	Gray County, Kansas	7	5904	6.54113	6.7333	6.44707	6.77675	-0.329685	0.00941624	0.0890515	31	320
20071	Greeley County, Kansas	2	1534	6.8128	6.97847	6.8128	7.16932	-0.356519	0.0153957	0.0986397	26	94
20073	Greenwood County, Kansas	9	7673	5.64433	5.55323	5.57246	5.37531	0.197145	0.0127816	0.102833	37	230
20075	Hamilton County, Kansas	2	2670	5.87372	5.86865	5.88251	5.86125	0.021262	8.14392e-06	0.0022923	38	116
20077	Harper County, Kansas	7	6536	6.53992	6.67694	7.30199	6.29924	1.00275	0.0124339	0.0822362	26	246
20079	Harvey County, Kansas	29	32869	6.79068	6.87565	7.54288	6.66182	0.881063	0.0132088	0.100803	307	1961
20081	Haskell County, Kansas	5	4307	6.6625	6.9282	7.46692	6.68374	0.783176	0.0103282	0.0806363	56	215
20083	Hodgeman County, Kansas	3	2085	5.82341	6.12366	7.52183	6.08405	1.43778	0.0161425	0.105672	7	75
20085	Jackson County, Kansas	11	12657	5.36777	5.23115	4.91919	5.26941	-0.35022	0.00859042	0.0839777	90	661
20087	Jefferson County, Kansas	14	18426	5.29807	5.30184	5.33953	5.24692	0.0926057	0.00271181	0.0470955	45	1120
20089	Jewell County, Kansas	5	3791	4.91892	4.93089	4.60617	4.81102	-0.204851	0.00895056	0.0814246	10	137
20091	Johnson County, Kansas	320	451086	11.1016	10.8416	12.1987	10.603	1.59572	0.015615	0.108488	2344	62078
20093	Kearny County, Kansas	3	4531	7.1679	6.82782	7.06248	7.022	0.0404776	0.0139434	0.100057	81	199
20095	Kingman County, Kansas	9	8673	5.89701	5.80915	6.78351	5.64401	1.1395	0.0112194	0.0961124	25	481
20097	Kiowa County, Kansas	4	3278	6.41608	6.36004	6.8366	6.19994	0.636661	0.00733409	0.0707545	21	143
20099	Labette County, Kansas	27	22835	6.46691	6.51239	7.02856	6.1969	0.831662	0.0161244	0.116379	270	699
20101	Lane County, Kansas	3	2155	5.94707	6.08189	6.41124	6.06192	0.34932	0.0034357	0.0486424	6	107
20103	Leavenworth County, Kansas	50	68691	7.17278	7.03893	8.36946	6.78443	1.58503	0.0160637	0.111989	741	4886
20105	Lincoln County, Kansas	5	3578	5.1025	5.15507	5.39344	5.47834	-0.0848957	0.0137081	0.101496	13	120
20107	Linn County, Kansas	10	9570	5.18544	5.21125	5.76885	5.15546	0.613386	0.0127528	0.0862933	16	387
20109	Logan County, Kansas	3	3046	6.73004	6.95938	7.15883	6.94112	0.217717	0.00715836	0.0648871	9	157
20111	Lyon County, Kansas	32	35935	7.53482	7.45806	8.42984	7.15919	1.27065	0.0184463	0.117947	684	1489
20113	McPherson County, Kansas	30	29554	6.58612	6.47888	6.81982	6.24596	0.573863	0.0179459	0.120518	116	1588
20115	Marion County, Kansas	15	13361	5.36493	5.41008	5.33328	5.27695	0.0563315	0.00918984	0.0884809	61	479
20117	Marshall County, Kansas	11	10965	5.21447	5.39073	5.99556	5.56975	0.425818	0.0140775	0.102658	35	492
20119	Meade County, Kansas	4	4631	6.71102	7.02298	7.735	7.12524	0.609758	0.00807884	0.0693203	35	234
20121	Miami County, Kansas	30	28351	5.9271	5.75079	6.18311	5.53315	0.649962	0.0116619	0.100753	146	2388
20123	Mitchell County, Kansas	7	6932	5.66996	5.51547	4.62586	5.60701	-0.98115	0.011919	0.0987484	10	331
20125	Montgomery County, Kansas	40	36252	6.80475	6.81571	7.69084	6.25369	1.43714	0.0149337	0.111724	855	1265
20127	Morris County, Kansas	8	6104	5.57129	5.63515	5.67677	5.58898	0.0877914	0.011828	0.0974545	40	258
20129	Morton County, Kansas	3	3496	7.68612	7.70439	7.48503	7.86516	-0.380124	0.00749533	0.0682507	45	163
20131	Nemaha County, Kansas	10	10717	5.39622	5.58377	5.59773	5.66233	-0.0645971	0.0133395	0.102787	31	370
20133	Neosho County, Kansas	21	16997	6.32395	6.32897	6.50606	6.2178	0.288268	0.0131894	0.105394	154	655
20135	Ness County, Kansas	4	3454	5.94779	5.96131	6.42202	5.90881	0.513209	0.00629061	0.0717579	10	175
20137	Norton County, Kansas	5	5953	5.87586	5.87205	6.73244	6.30539	0.427057	0.0119069	0.0999095	15	152
20139	Osage County, Kansas	15	16712	5.52395	5.58312	6.01804	5.42692	0.591122	0.00774525	0.0787951	54	770
20141	Osborne County, Kansas	4	4452	5.05431	5.03878	5.2009	5.05369	0.147209	0.00219398	0.0409229	12	168
20143	Ottawa County, Kansas	6	6163	4.70265	4.75021	4.99895	4.70895	0.289993	0.00618378	0.063776	22	266
20145	Pawnee County, Kansas	7	7233	6.57538	6.49542	6.70037	6.13694	0.563431	0.0146545	0.108818	52	339
20147	Phillips County, Kansas	7	6001	5.42239	5.53692	6.17151	5.53975	0.631761	0.0112903	0.0939541	13	177
20149	Pottawatomie County, Kansas	15	18209	5.52474	5.54372	5.95723	5.58166	0.375569	0.0100112	0.0916197	63	1020
20151	Pratt County, Kansas	9	9647	6.92608	6.79582	7.46567	6.68326	0.782411	0.0100898	0.0873464	63	529
20153	Rawlins County, Kansas	3	2966	5.56964	5.75965	5.03202	5.63755	-0.605524	0.0068369	0.0711215	17	148
20155	Reno County, Kansas	59	64790	7.44462	7.42103	8.32575	7.09738	1.22837	0.0169917	0.113632	503	3119
20157	Republic County, Kansas	7	5835	4.97337	4.96921	5.95895	4.96998	0.98897	0.0132248	0.0945774	26	198
20159	Rice County, Kansas	11	10761	5.74784	5.82649	6.29054	5.6501	0.640438	0.0107905	0.0952105	89	424
20161	Riley County, Kansas	41	62843	6.89784	6.50233	7.0908	6.35778	0.733016	0.0150196	0.107768	1127	2840
20163	Rooks County, Kansas	5	5685	6.27404	6.45697	7.06895	6.3103	0.758655	0.0145356	0.093606	10	149
20165	Rush County, Kansas	4	3551	5.73347	5.84969	5.67441	5.69422	-0.0198137	0.0106911	0.0928008	8	147
20167	Russell County, Kansas	10	7370	5.97856	6.05633	6.14466	5.91754	0.227113	0.0119382	0.0986241	19	384
20169	Saline County, Kansas	45	53597	7.40026	7.44748	8.00437	6.98241	1.02196	0.0121253	0.0819293	615	2661
20171	Scott County, Kansas	6	5120	7.51759	7.41454	7.79071	7.11232	0.678398	0.0103674	0.0762836	14	356
20173	Sedgwick County, Kansas	362	452869	10.4768	9.92282	11.7807	8.94091	2.83982	0.0224927	0.134538	10327	31405
20175	Seward County, Kansas	17	22510	8.26727	8.4352	8.54855	8.22121	0.327336	0.00698675	0.058657	878	845
20177	Shawnee County, Kansas	127	169871	9.63336	9.07424	10.8242	8.2029	2.62135	0.0268026	0.140538	3718	11401
20179	Sheridan County, Kansas	4	2813	6.04921	6.06199	NA	6.14696	NA	0.0169045	0.115881	0	99
20181	Sherman County, Kansas	8	6760	7.43119	7.65631	7.61099	7.75047	-0.139478	0.0112471	0.0884102	33	297
20183	Smith County, Kansas	5	4536	5.67229	5.41328	4.97361	5.80709	-0.833479	0.0148712	0.1081	15	120
20185	Stafford County, Kansas	4	4789	5.81112	5.89225	5.6502	5.90544	-0.255245	0.00939211	0.0796218	45	151
20187	Stanton County, Kansas	2	2406	6.8179	7.16789	7.46566	6.82794	0.637719	0.012158	0.0837743	52	129
20189	Stevens County, Kansas	5	5463	7.4921	7.26137	7.66135	7.04872	0.612635	0.0101614	0.0816069	96	290
20191	Sumner County, Kansas	26	25946	6.38646	6.38356	7.24435	6.1413	1.10305	0.0194712	0.129026	177	1420
20193	Thomas County, Kansas	7	8180	6.8862	6.89175	7.52735	6.8344	0.692954	0.0108395	0.0915228	46	554
20195	Trego County, Kansas	5	3319	6.14452	6.27879	7.13156	6.12104	1.01052	0.0138414	0.098458	5	128
20197	Wabaunsee County, Kansas	8	6885	5.25085	5.26874	5.59918	5.13618	0.463001	0.00513072	0.0650368	15	326
20199	Wallace County, Kansas	2	1749	6.16314	6.19736	6.0959	6.10904	-0.0131388	0.00444533	0.0541083	20	87
20201	Washington County, Kansas	8	6483	4.39036	4.51618	4.83151	4.4426	0.388908	0.00661442	0.0539298	10	183
20203	Wichita County, Kansas	3	2531	6.91766	6.88039	7.7582	6.69797	1.06023	0.0134357	0.0892906	53	120
20205	Wilson County, Kansas	12	10332	5.89335	5.90657	6.03122	5.67289	0.358333	0.0126722	0.100148	28	330
20207	Woodson County, Kansas	5	3788	5.37479	5.52109	6.00559	5.73924	0.266351	0.0106016	0.0869701	14	127
20209	Wyandotte County, Kansas	161	157882	11.7743	11.7196	13.0371	10.0136	3.02347	0.0258593	0.142456	8427	5043
21001	Adair County, Kentucky	15	17244	4.48269	4.6361	5.74896	4.80017	0.948797	0.0584282	0.121807	134	473
21003	Allen County, Kentucky	15	17800	5.36028	5.06476	6.32165	4.86917	1.45248	0.023817	0.11749	86	499
21005	Anderson County, Kentucky	12	19111	6.77892	6.7873	8.20222	6.5386	1.66362	0.049067	0.130728	70	1062
21007	Ballard County, Kentucky	8	8286	5.44955	5.69552	6.02119	5.51115	0.510043	0.0204454	0.117067	69	443
21009	Barren County, Kentucky	34	38033	6.45461	6.29353	7.44701	6.22161	1.2254	0.0222446	0.138636	340	1589
21011	Bath County, Kentucky	10	11085	5.45397	5.37167	6.64357	5.67655	0.967017	0.0297964	0.0987241	65	379
21013	Bell County, Kentucky	28	30060	3.77118	3.49019	4.61387	4.13478	0.479084	0.118391	0.100015	266	506
21015	Boone County, Kentucky	53	85991	9.37199	9.77424	11.4819	9.21434	2.26759	0.0196053	0.120678	343	8739
21017	Bourbon County, Kentucky	18	19360	8.11196	8.15947	9.07737	7.85018	1.22719	0.00726104	0.079273	343	1139
21019	Boyd County, Kentucky	38	49752	7.74411	7.56178	9.08257	7.36792	1.71464	0.0330656	0.15208	260	2698
21021	Boyle County, Kentucky	22	27697	7.42959	7.36718	8.21762	7.28799	0.929631	0.0271419	0.0941568	522	1619
21023	Bracken County, Kentucky	8	8279	5.77142	5.70656	5.76047	5.60794	0.152534	0.0159584	0.114612	9	361
21025	Breathitt County, Kentucky	15	16100	1.77393	1.69233	1.82675	1.80379	0.0229628	0.0531214	0.000594573	54	315
21027	Breckinridge County, Kentucky	15	18648	5.43317	5.4456	6.92156	5.46626	1.4553	0.02973	0.129229	124	662
21029	Bullitt County, Kentucky	36	61236	7.04766	7.28737	6.88984	7.29681	-0.406969	0.0388075	0.149249	117	3964
21031	Butler County, Kentucky	9	13010	3.96454	4.06624	3.22444	4.11816	-0.893712	0.0277003	0.0685652	12	307
21033	Caldwell County, Kentucky	12	13060	5.87959	5.65001	7.24174	5.32255	1.91919	0.0518326	0.137676	151	475
21035	Calloway County, Kentucky	29	34177	5.2356	5.28604	6.8248	5.30574	1.51906	0.0524263	0.12828	450	1606
21037	Campbell County, Kentucky	74	88616	12.0259	11.5732	14.0786	10.5698	3.50878	0.0410223	0.180526	432	6793
21039	Carlisle County, Kentucky	5	5351	4.81565	4.65646	5.39462	4.69604	0.698573	0.00558989	0.0601662	12	198
21041	Carroll County, Kentucky	10	10155	6.91029	6.96274	8.19702	6.80868	1.38834	0.022938	0.138098	189	490
21043	Carter County, Kentucky	20	26889	3.74877	3.88325	3.37103	4.2111	-0.840067	0.0782915	0.0999353	36	800
21045	Casey County, Kentucky	14	15447	3.72035	3.67732	3.16831	3.72766	-0.559353	0.0164404	0.0262893	76	350
21047	Christian County, Kentucky	37	72265	7.8266	7.85771	9.4623	7.31507	2.14723	0.0261375	0.121377	2682	2033
21049	Clark County, Kentucky	26	33144	8.5578	8.67929	10.0435	8.20421	1.83931	0.0132324	0.0981132	345	2037
21051	Clay County, Kentucky	19	24556	2.49026	2.57246	3.00932	3.03392	-0.0245999	0.0972824	0.0298751	104	428
21053	Clinton County, Kentucky	9	9634	4.57367	4.51708	4.66819	4.24235	0.425842	0.0322394	0.09911	31	204
21055	Crittenden County, Kentucky	10	9384	4.66005	4.51089	4.95424	4.54436	0.409885	0.0362934	0.101939	43	348
21057	Cumberland County, Kentucky	8	7147	3.2483	3.12288	4.12732	2.94584	1.18148	0.0524236	0.0301072	78	193
21059	Daviess County, Kentucky	69	91545	9.00152	8.79104	10.3756	8.47435	1.90129	0.0209272	0.119642	938	5250
21061	Edmonson County, Kentucky	9	11644	3.7045	3.69532	4.17364	3.74534	0.428299	0.0130627	0.00955156	56	299
21063	Elliott County, Kentucky	8	6748	2.23676	2.28793	4.51119	2.31999	2.1912	0.0614763	0.00736131	2	186
21065	Estill County, Kentucky	12	15307	4.14797	4.1282	4.27277	4.36475	-0.0919766	0.051115	0.0862409	27	408
21067	Fayette County, Kentucky	148	260512	11.7875	11.4666	12.5482	10.8975	1.65069	0.00726303	0.0754615	7548	20675
21069	Fleming County, Kentucky	11	13792	5.8343	6.02375	7.58416	6.13246	1.45171	0.0360405	0.123213	55	488
21071	Floyd County, Kentucky	42	42441	2.99902	3.0296	2.64577	3.23322	-0.587444	0.0519791	0.0310322	147	1142
21073	Franklin County, Kentucky	38	47687	8.84651	8.60791	9.8406	8.59865	1.24194	0.0237993	0.110187	778	3803
21075	Fulton County, Kentucky	10	7752	6.15543	6.25698	6.30745	6.86708	-0.559623	0.0177293	0.122877	371	227
21077	Gallatin County, Kentucky	4	7870	5.55116	5.51749	5.93781	5.56693	0.370887	0.00829806	0.0765954	32	391
21079	Garrard County, Kentucky	12	14792	6.41882	6.29542	6.5702	6.35614	0.214055	0.00813828	0.0828171	138	664
21081	Grant County, Kentucky	14	22384	6.03997	6.40591	7.01682	6.38006	0.636756	0.0232501	0.123778	50	1140
21083	Graves County, Kentucky	29	37028	5.6604	5.5541	7.60148	5.35151	2.24997	0.0369399	0.147439	595	1631
21085	Grayson County, Kentucky	22	24053	5.37034	5.40686	5.8606	5.53452	0.326072	0.0457769	0.139577	51	828
21087	Green County, Kentucky	11	11518	4.5965	4.66047	5.3252	4.41963	0.905562	0.0195433	0.0823432	73	386
21089	Greenup County, Kentucky	30	36891	6.3772	6.34664	6.84551	6.80349	0.0420194	0.0884822	0.180179	71	1830
21091	Hancock County, Kentucky	7	8392	5.57763	5.42545	7.61397	5.6011	2.01287	0.0732149	0.137414	22	418
21093	Hardin County, Kentucky	64	94174	7.40798	7.3752	8.25669	7.47815	0.778537	0.0243402	0.13076	1492	4253
21095	Harlan County, Kentucky	36	33202	3.20565	3.10503	3.18129	3.51888	-0.337592	0.0500934	0.0330622	342	631
21097	Harrison County, Kentucky	14	17983	7.47062	7.22406	8.18668	6.82787	1.35881	0.01747	0.121543	112	929
21099	Hart County, Kentucky	16	17445	4.85585	4.80601	5.24891	5.22653	0.022375	0.0287641	0.10068	263	496
21101	Henderson County, Kentucky	32	44829	7.40293	7.51341	8.53768	7.31082	1.22686	0.0138091	0.10643	701	2304
21103	Henry County, Kentucky	13	15060	6.36328	6.68861	7.85197	6.34845	1.50353	0.036208	0.127947	141	809
21105	Hickman County, Kentucky	6	5262	4.5959	4.62017	4.66977	4.5748	0.0949676	0.00252207	0.0396173	122	246
21107	Hopkins County, Kentucky	44	46519	6.29226	6.18241	7.58269	6.12063	1.46206	0.041949	0.140979	603	1911
21109	Jackson County, Kentucky	11	13495	2.41154	2.6346	2.348	3.00509	-0.657085	0.0658637	0.0120963	36	170
21111	Jefferson County, Kentucky	556	693604	13.2119	12.747	14.9325	11.7498	3.18269	0.0156361	0.111813	24932	51429
21113	Jessamine County, Kentucky	23	39041	7.74168	7.98632	8.35777	7.97079	0.386979	0.00731625	0.0700931	246	2546
21115	Johnson County, Kentucky	20	23445	2.8811	3.03681	3.17837	3.5796	-0.401234	0.102213	0.0594899	55	738
21117	Kenton County, Kentucky	120	151464	12.5979	12.055	14.8737	11.4688	3.40492	0.0277175	0.144515	1390	12390
21119	Knott County, Kentucky	13	17649	1.98462	2.01475	2.13776	2.0003	0.137458	0.00968769	0	91	385
21121	Knox County, Kentucky	27	31795	4.52042	4.3225	5.19822	4.77286	0.425357	0.117028	0.141781	141	733
21123	Larue County, Kentucky	12	13373	5.8602	5.81279	7.27251	6.03438	1.23812	0.0269206	0.113742	139	600
21125	Laurel County, Kentucky	36	52715	5.97722	5.93015	6.68782	6.37471	0.313101	0.0485486	0.165108	170	1788
21127	Lawrence County, Kentucky	15	15569	3.62017	3.57938	5.73724	4.3777	1.35954	0.135735	0.119593	22	421
21129	Lee County, Kentucky	7	7916	2.37326	2.53481	1.6811	2.70957	-1.02847	0.076758	0	26	201
21131	Leslie County, Kentucky	12	12401	1.48082	1.46177	1.45636	1.45847	-0.00211036	0.013094	0	50	228
21133	Letcher County, Kentucky	28	25277	3.10502	3.09408	3.25255	3.14856	0.103991	0.0469569	0.0348985	69	530
21135	Lewis County, Kentucky	12	14092	3.42968	3.39231	4.59624	3.77471	0.821527	0.0708134	0.0607646	43	311
21137	Lincoln County, Kentucky	16	23361	5.58787	5.59257	6.50388	5.64079	0.863088	0.0249085	0.125447	183	583
21139	Livingston County, Kentucky	9	9804	4.86906	4.94281	4.66035	4.84827	-0.187925	0.0201754	0.0863347	19	386
21141	Logan County, Kentucky	21	26573	6.19116	6.17011	6.83457	6.14197	0.6926	0.0119454	0.0940587	470	938
21143	Lyon County, Kentucky	6	8080	4.28715	4.41922	4.8481	4.33871	0.509388	0.0159493	0.0724006	50	308
21145	McCracken County, Kentucky	58	65514	7.88568	7.613	9.45324	6.97112	2.48212	0.0279982	0.143223	1874	4068
21147	McCreary County, Kentucky	14	17080	2.75719	2.74465	2.93292	2.91741	0.0155165	0.0707867	0.0159205	73	234
21149	McLean County, Kentucky	9	9938	6.27565	6.24866	6.63941	6.25338	0.386026	0.0068519	0.0753288	41	326
21151	Madison County, Kentucky	41	70872	7.50536	7.64892	8.70755	7.59226	1.11529	0.0261809	0.119465	794	3265
21153	Magoffin County, Kentucky	12	13332	2.21369	2.22989	2.69495	2.33421	0.360731	0.0507427	0.0126729	13	271
21155	Marion County, Kentucky	15	18212	5.36659	5.31541	6.5681	5.20177	1.36633	0.0229387	0.120683	323	617
21157	Marshall County, Kentucky	22	30125	4.14544	4.22705	4.56408	4.21399	0.350096	0.040159	0.0768246	78	1734
21159	Martin County, Kentucky	10	12578	2.63531	2.66533	2.9711	2.8009	0.170199	0.0193537	0	45	233
21161	Mason County, Kentucky	18	16800	7.98003	7.88637	9.14941	7.72616	1.42325	0.0138117	0.109892	305	741
21163	Meade County, Kentucky	15	26349	5.28476	5.24855	5.48232	5.22963	0.252692	0.0293649	0.103937	197	1125
21165	Menifee County, Kentucky	5	6556	2.05033	2.00095	2.04386	1.86198	0.18188	0.0383135	0	19	128
21167	Mercer County, Kentucky	17	20817	7.15782	7.02862	8.05295	6.78076	1.27219	0.014575	0.110349	227	1099
21169	Metcalfe County, Kentucky	10	10037	4.0615	4.20081	4.25872	4.40515	-0.146423	0.0569262	0.0780925	45	261
21171	Monroe County, Kentucky	12	11756	4.59414	4.40603	5.39204	4.59149	0.800556	0.0262034	0.0788248	101	261
21173	Montgomery County, Kentucky	17	22554	7.24394	7.24963	8.63304	7.50625	1.12679	0.0224564	0.132449	215	1026
21175	Morgan County, Kentucky	12	13948	2.54037	2.51112	2.29362	2.84676	-0.553141	0.0616104	0.00769145	26	327
21177	Muhlenberg County, Kentucky	31	31839	5.05498	5.15792	5.80742	5.19563	0.611796	0.0305501	0.113271	287	1115
21179	Nelson County, Kentucky	22	37477	5.86705	5.96134	7.07471	5.88188	1.19284	0.0221401	0.120162	367	2025
21181	Nicholas County, Kentucky	6	6813	6.23053	6.32553	6.36646	6.47369	-0.107228	0.0120297	0.0987983	41	319
21183	Ohio County, Kentucky	20	22916	4.91766	4.90411	6.47656	5.03836	1.4382	0.0592897	0.147801	67	780
21185	Oldham County, Kentucky	26	46178	7.52404	7.58958	7.74138	7.38116	0.360221	0.00683367	0.0708992	112	5804
21187	Owen County, Kentucky	9	10547	4.8167	4.81709	5.19779	4.85747	0.340322	0.0383298	0.128904	93	478
21189	Owsley County, Kentucky	6	4858	1.67746	1.82572	2.13367	1.74604	0.387635	0.0421704	0	21	65
21191	Pendleton County, Kentucky	11	14390	5.70669	5.39848	5.72908	5.25849	0.470584	0.0171194	0.111368	36	713
21193	Perry County, Kentucky	25	29390	3.54263	3.49022	4.31077	3.59436	0.71641	0.0669589	0.0702847	123	669
21195	Pike County, Kentucky	66	68736	2.69406	2.69398	3.5165	2.90577	0.610735	0.0528474	0.0258135	191	2143
21197	Powell County, Kentucky	11	13237	4.88105	4.5876	5.84829	4.37013	1.47816	0.0699136	0.126844	36	366
21199	Pulaski County, Kentucky	44	56217	6.44649	6.456	7.47515	6.64647	0.828676	0.0586302	0.161098	263	1871
21201	Robertson County, Kentucky	2	2266	4.68488	4.66378	4.68488	4.80011	-0.115236	0.0037686	0.0492114	4	61
21203	Rockcastle County, Kentucky	13	16582	3.83589	4.03991	4.57427	4.5212	0.0530673	0.0548593	0.0647868	59	349
21205	Rowan County, Kentucky	18	22094	3.71517	3.58208	3.42118	4.07177	-0.650591	0.0541963	0.0509487	67	752
21207	Russell County, Kentucky	17	16315	5.34775	5.49317	5.99933	5.6372	0.36213	0.0199587	0.109039	35	429
21209	Scott County, Kentucky	19	33061	7.96233	7.91547	9.01722	7.56252	1.4547	0.0211887	0.119905	274	2873
21211	Shelby County, Kentucky	23	33337	7.21419	7.32272	8.33916	7.17826	1.16089	0.010806	0.0827086	410	2679
21213	Simpson County, Kentucky	14	16405	7.41477	7.40146	8.50621	7.05424	1.45197	0.0127598	0.103519	202	749
21215	Spencer County, Kentucky	6	11766	5.77942	6.00875	6.76125	6.08714	0.674113	0.0191005	0.0912948	53	954
21217	Taylor County, Kentucky	20	22927	5.96989	6.05504	7.65314	6.45176	1.20138	0.0418918	0.140406	356	771
21219	Todd County, Kentucky	10	11971	5.8033	5.69377	6.52759	5.79553	0.732061	0.0282073	0.0956252	241	354
21221	Trigg County, Kentucky	10	12597	4.45876	4.46754	5.49781	4.32582	1.17199	0.0439765	0.0879134	266	519
21223	Trimble County, Kentucky	6	8125	5.56706	5.48567	6.00633	5.41374	0.592584	0.00598832	0.0661254	15	362
21225	Union County, Kentucky	14	15637	6.70001	6.60625	7.15229	6.47651	0.675785	0.0103366	0.0920126	253	668
21227	Warren County, Kentucky	77	92522	8.14132	7.83816	9.26945	7.5372	1.73226	0.0284144	0.138127	1589	5361
21229	Washington County, Kentucky	9	10916	5.73609	5.67368	7.32208	5.94038	1.3817	0.0237025	0.131695	172	421
21231	Wayne County, Kentucky	17	19923	4.26411	4.48258	5.98001	4.35489	1.62511	0.0844337	0.1147	233	439
21233	Webster County, Kentucky	14	14120	5.38581	5.32533	6.07146	5.15852	0.912941	0.0143444	0.0942027	189	521
21235	Whitley County, Kentucky	29	35865	4.60263	4.50733	5.16221	4.80643	0.355777	0.0648549	0.12954	116	1004
21237	Wolfe County, Kentucky	7	7065	2.48606	2.63006	1.88729	2.71174	-0.824451	0.049505	0.015671	10	91
21239	Woodford County, Kentucky	14	23208	7.65966	7.79856	7.86016	7.69583	0.164331	0.0077603	0.0708824	227	2442
22001	Acadia Parish, Louisiana	47	58861	6.82842	6.75469	8.01926	6.49279	1.52647	0.0231136	0.139069	2334	1720
22003	Allen Parish, Louisiana	18	25440	3.776	3.56325	4.22983	3.28288	0.946947	0.078741	0.0652601	944	634
22005	Ascension Parish, Louisiana	44	76627	7.26657	7.00126	8.03954	6.88241	1.15713	0.0200631	0.116156	2247	5107
22007	Assumption Parish, Louisiana	17	23388	5.9769	5.80874	6.5145	5.98563	0.528868	0.0344189	0.132673	1338	785
22009	Avoyelles Parish, Louisiana	34	41481	5.10917	5.15058	5.76039	5.06547	0.694926	0.0272604	0.0994091	2290	926
22011	Beauregard Parish, Louisiana	23	32986	3.72514	3.39991	4.88567	3.53831	1.34736	0.104711	0.0873183	701	1364
22013	Bienville Parish, Louisiana	18	15752	2.54527	2.6731	3.0682	2.8031	0.265098	0.112939	0.0385813	1582	318
22015	Bossier Parish, Louisiana	68	98310	7.64603	7.12582	8.15244	6.37223	1.7802	0.11177	0.236129	3609	5518
22017	Caddo Parish, Louisiana	210	252161	9.32498	8.50206	10.0981	7.4084	2.68974	0.0880954	0.212963	19309	11899
22019	Calcasieu Parish, Louisiana	133	183577	8.85805	8.26399	10.5453	7.62281	2.92244	0.051951	0.180836	7652	9905
22021	Caldwell Parish, Louisiana	9	10560	2.35851	2.37477	2.87668	2.37036	0.506312	0.0555294	0	391	293
22023	Cameron Parish, Louisiana	7	9991	3.73316	3.81594	4.32812	3.78576	0.542359	0.00845761	0.025627	132	433
22025	Catahoula Parish, Louisiana	11	10920	3.76792	4.0861	4.87806	4.09425	0.783803	0.0406687	0.0638836	662	326
22027	Claiborne Parish, Louisiana	16	16851	2.73055	2.74599	3.00717	2.47854	0.528629	0.102045	0.0193227	1627	489
22029	Concordia Parish, Louisiana	18	20247	5.58794	5.42436	6.08917	5.30043	0.788737	0.0353615	0.144802	1799	457
22031	De Soto Parish, Louisiana	22	25494	3.64335	3.51688	4.06484	3.28826	0.776582	0.059691	0.0578933	2260	728
22033	East Baton Rouge Parish, Louisiana	306	412852	10.5301	10.121	11.6892	9.34779	2.34136	0.0366495	0.157534	25501	26066
22035	East Carroll Parish, Louisiana	9	9421	5.47518	5.75871	6.4578	4.79141	1.66639	0.0271104	0.131406	1088	135
22037	East Feliciana Parish, Louisiana	15	21360	3.02591	3.15826	2.84503	3.1798	-0.334777	0.0338192	0.0105966	1386	754
22039	Evangeline Parish, Louisiana	31	35434	5.75938	5.70665	6.99175	5.25845	1.7333	0.0591969	0.137786	2365	975
22041	Franklin Parish, Louisiana	18	21263	5.2224	5.25393	5.9247	4.79819	1.12651	0.0232873	0.11872	1545	406
22043	Grant Parish, Louisiana	16	18698	2.28327	2.25066	3.77459	2.06061	1.71398	0.0716271	0.0169704	544	677
22045	Iberia Parish, Louisiana	55	73266	8.08462	8.22876	8.72595	8.05748	0.66847	0.0123103	0.0979342	4005	2630
22047	Iberville Parish, Louisiana	21	33320	6.45885	6.53433	7.4128	6.64538	0.767423	0.0576125	0.153687	2328	1088
22049	Jackson Parish, Louisiana	14	15397	2.36319	2.37587	3.18127	1.88383	1.29744	0.0841987	0.00629768	997	607
22051	Jefferson Parish, Louisiana	357	455466	12.5942	12.3952	12.7138	12.6181	0.09568	0.0204102	0.115382	17404	26536
22053	Jefferson Davis Parish, Louisiana	27	31435	6.56417	6.37549	6.88933	6.10673	0.782599	0.0225884	0.131637	1140	1019
22055	Lafayette Parish, Louisiana	131	190503	9.348	9.0909	10.1918	8.83415	1.35766	0.0187966	0.127878	7892	11778
22057	Lafourche Parish, Louisiana	70	89974	6.48683	6.36523	7.57774	6.52493	1.05281	0.0414722	0.142762	2404	3781
22059	La Salle Parish, Louisiana	15	14282	2.49863	2.48599	3.70475	2.28768	1.41707	0.0582252	0.0124216	267	439
22061	Lincoln Parish, Louisiana	34	42509	4.44988	4.15931	4.87724	3.43107	1.44617	0.115738	0.134439	3503	1563
22063	Livingston Parish, Louisiana	46	91814	4.54146	4.4257	4.55664	4.60176	-0.0451259	0.0670316	0.11862	720	4832
22065	Madison Parish, Louisiana	11	13728	5.87238	6.18484	6.637	5.95838	0.678622	0.0161819	0.102528	1599	197
22067	Morehouse Parish, Louisiana	26	31021	4.61962	4.49148	5.15094	3.73288	1.41807	0.055995	0.099844	2571	774
22069	Natchitoches Parish, Louisiana	34	39080	5.00564	5.10669	5.76921	4.99047	0.778737	0.0831442	0.144514	3138	1298
22071	Orleans Parish, Louisiana	485	484674	15.206	14.506	15.4548	14.1365	1.3183	0.0192303	0.117411	57559	15965
22073	Ouachita Parish, Louisiana	126	147250	6.88521	6.45529	8.35189	5.4923	2.85959	0.0918986	0.193705	8847	7614
22075	Plaquemines Parish, Louisiana	27	26757	5.84314	6.44108	4.9193	7.50702	-2.58771	0.0425644	0.168237	1055	1400
22077	Pointe Coupee Parish, Louisiana	16	22763	5.66126	5.7316	5.96459	5.72892	0.23567	0.00844083	0.0795751	1629	885
22079	Rapides Parish, Louisiana	96	126337	6.31455	6.31358	9.01802	5.48903	3.529	0.127097	0.211505	7166	5080
22081	Red River Parish, Louisiana	9	9622	2.81887	2.80748	3.72555	2.62436	1.1012	0.0905744	0.0312171	796	209
22083	Richland Parish, Louisiana	18	20981	5.27809	5.3128	5.99229	5.06	0.932295	0.0259888	0.126692	1670	590
22085	Sabine Parish, Louisiana	23	23459	2.50967	2.5367	3.03835	2.48034	0.558004	0.0553443	0.00447171	1188	737
22087	St. Bernard Parish, Louisiana	49	67229	9.25959	9.26085	8.17072	9.24988	-1.07917	0.0455683	0.159975	1188	3168
22089	St. Charles Parish, Louisiana	34	48072	7.55799	7.57001	7.58156	7.13867	0.44289	0.0314019	0.14027	1508	3343
22091	St. Helena Parish, Louisiana	9	10525	2.37314	2.4736	2.44206	2.44066	0.00140501	0.0426559	0	1040	240
22093	St. James Parish, Louisiana	19	21216	7.21319	7.06147	7.05475	7.07768	-0.0229274	0.0125956	0.104554	1439	890
22095	St. John the Baptist Parish, Louisiana	31	43044	7.99434	8.39539	8.19789	8.43041	-0.232527	0.00522396	0.0492292	2068	1861
22097	St. Landry Parish, Louisiana	68	87700	6.70721	6.80445	7.47301	6.41076	1.06226	0.023324	0.130653	8061	2012
22099	St. Martin Parish, Louisiana	30	48583	6.27522	6.16325	6.65975	6.02978	0.629962	0.0297112	0.110136	2889	1563
22101	St. Mary Parish, Louisiana	49	53500	7.5514	7.46161	7.61332	7.2925	0.320811	0.015857	0.11506	3397	1618
22103	St. Tammany Parish, Louisiana	98	191268	5.54807	5.43876	5.6514	5.49953	0.151869	0.078201	0.180036	2901	18077
22105	Tangipahoa Parish, Louisiana	67	100588	4.80058	4.60648	5.3301	4.39623	0.933874	0.0673446	0.136551	5515	3696
22107	Tensas Parish, Louisiana	7	6618	4.34407	4.46221	4.63118	4.47627	0.154917	0.0103183	0.0414567	857	170
22109	Terrebonne Parish, Louisiana	80	104503	6.84854	6.87213	7.27162	7.08928	0.182332	0.0510778	0.169695	3833	4718
22111	Union Parish, Louisiana	19	22803	2.3115	2.35485	2.97381	2.0935	0.880304	0.0866224	0.0250144	1293	818
22113	Vermilion Parish, Louisiana	42	53807	6.62644	6.56489	7.86667	6.12463	1.74204	0.0233048	0.125288	1795	1958
22115	Vernon Parish, Louisiana	48	52531	3.37688	3.68727	4.71699	3.0254	1.69159	0.0989376	0.088235	1416	1380
22117	Washington Parish, Louisiana	33	43926	3.86279	3.77939	4.71337	3.33234	1.38103	0.0803584	0.0910777	2930	1142
22119	Webster Parish, Louisiana	44	41831	4.46222	4.19486	5.4295	3.5673	1.8622	0.0948025	0.114397	2848	1480
22121	West Baton Rouge Parish, Louisiana	13	21601	9.01739	8.65654	9.31173	8.38299	0.928744	0.018376	0.126143	1020	1050
22123	West Carroll Parish, Louisiana	11	12314	4.79978	4.91129	5.40792	4.91854	0.489378	0.016064	0.0922508	417	352
22125	West Feliciana Parish, Louisiana	8	15111	2.88504	3.0763	2.34776	2.71164	-0.363879	0.0457529	0.00766548	699	635
22127	Winn Parish, Louisiana	16	16894	3.23744	2.88303	4.21616	2.21211	2.00405	0.172124	0.078958	1057	463
23001	Androscoggin County, Maine	69	103793	5.9228	5.86161	8.47659	5.06488	3.41171	0.103605	0.194228	380	5364
23003	Aroostook County, Maine	82	73938	2.71268	2.83434	3.46721	2.9602	0.507016	0.0950748	0.0367737	253	2323
23005	Cumberland County, Maine	213	265612	6.70102	6.70849	10.0188	6.11005	3.90873	0.0959827	0.23339	1215	23826
23007	Franklin County, Maine	23	29467	2.12071	2.19202	2.37413	2.16893	0.205195	0.0406256	0	92	1147
23009	Hancock County, Maine	59	51791	2.72745	2.69994	3.30851	2.80703	0.501479	0.0620823	0.0177591	167	3169
23011	Kennebec County, Maine	103	117114	4.03577	3.85976	5.51342	3.59662	1.9168	0.109457	0.116834	330	6244
23013	Knox County, Maine	42	39618	3.74193	3.4686	4.74219	3.19325	1.54894	0.126896	0.105433	60	2449
23015	Lincoln County, Maine	36	33616	2.99038	2.69049	3.32716	2.89852	0.428647	0.0672116	0.0219587	49	2235
23017	Oxford County, Maine	45	54755	2.74745	2.58829	3.20905	2.51259	0.696466	0.0929481	0.0406854	150	2477
23019	Penobscot County, Maine	160	144919	4.51686	4.08872	5.20257	4.24306	0.95951	0.16784	0.161441	559	7436
23021	Piscataquis County, Maine	22	17235	1.69396	1.76628	1.89525	1.96265	-0.0673912	0.0677528	0.00156421	57	509
23023	Sagadahoc County, Maine	27	35214	4.43123	4.31923	5.02423	4.29165	0.732583	0.0661166	0.116399	102	2420
23025	Somerset County, Maine	42	50888	3.04128	2.93169	3.62578	2.87907	0.746714	0.119205	0.0646995	151	2012
23027	Waldo County, Maine	37	36280	2.2094	2.15215	2.75607	2.41253	0.343544	0.0867357	0.0228997	144	1895
23029	Washington County, Maine	36	33941	2.31185	2.31715	1.92036	2.30513	-0.384773	0.0607338	0.00970374	333	1022
23031	York County, Maine	143	186742	4.86703	4.72852	5.95861	4.52772	1.43089	0.0811852	0.149188	444	14217
24001	Allegany County, Maryland	54	74930	7.80641	8.0844	10.5469	7.59593	2.95093	0.0414802	0.178899	427	2872
24003	Anne Arundel County, Maryland	309	489656	10.2171	10.061	11.1189	9.20175	1.91713	0.0279555	0.155204	5245	59911
24005	Baltimore County, Maryland	498	754292	12.7324	12.5563	13.5138	11.501	2.0128	0.0223114	0.127258	11808	68843
24009	Calvert County, Maryland	41	74563	5.22686	5.04756	4.74869	5.1276	-0.37891	0.0247237	0.0991129	686	9508
24011	Caroline County, Maryland	23	29772	7.0101	6.98477	7.2464	6.90633	0.340073	0.0033213	0.0522651	692	1563
24013	Carroll County, Maryland	92	150897	8.15312	8.1452	8.99132	8.0023	0.98902	0.00557369	0.068879	446	17737
24015	Cecil County, Maryland	55	85951	8.21761	8.23674	8.77719	8.1651	0.612082	0.00722158	0.0770747	407	7786
24017	Charles County, Maryland	76	120546	6.18068	6.56957	6.50365	6.24991	0.253739	0.0396186	0.156289	1808	12061
24019	Dorchester County, Maryland	29	30674	6.5628	6.65102	7.24544	6.2802	0.96524	0.0170314	0.106159	1493	1517
24021	Frederick County, Maryland	127	195277	8.7604	8.77431	10.289	8.49478	1.79422	0.0137876	0.104433	1285	23470
24023	Garrett County, Maryland	22	29846	5.94535	6.11667	6.07569	5.9654	0.110293	0.01672	0.110065	49	1331
24025	Harford County, Maryland	142	218590	9.08949	9.24539	10.384	8.95015	1.43388	0.00892644	0.0849586	1717	23696
24027	Howard County, Maryland	118	247842	10.2687	10.2607	10.6128	9.96043	0.652375	0.0107443	0.0958067	2356	36080
24029	Kent County, Maryland	19	19197	8.4405	8.58555	8.84914	8.55581	0.293323	0.00535747	0.0680215	614	1258
24031	Montgomery County, Maryland	552	873341	11.1121	10.982	12.2188	10.6373	1.58149	0.0143264	0.108657	13276	116535
24033	Prince George's County, Maryland	488	801515	12.2192	12.1457	13.5164	10.7422	2.77425	0.021406	0.124466	24677	29962
24035	Queen Anne's County, Maryland	24	40563	7.83369	7.96092	7.57238	7.9949	-0.422528	0.00559034	0.0661403	549	4904
24037	St. Mary's County, Maryland	55	86211	5.13878	5.06801	5.24961	4.96074	0.288869	0.0148757	0.0911647	1223	8212
24039	Somerset County, Maryland	19	24747	5.01274	5.05575	5.71116	4.93864	0.772525	0.0106655	0.0833125	1251	683
24041	Talbot County, Maryland	25	33812	7.45127	7.60796	8.27249	7.05658	1.21592	0.0118389	0.0996918	978	3214
24043	Washington County, Maryland	93	131923	9.43923	9.48146	11.2775	9.1905	2.08698	0.018393	0.110571	1010	8300
24045	Wicomico County, Maryland	71	84644	7.53457	7.42276	8.04614	6.86817	1.17797	0.0185996	0.120092	2848	4751
24047	Worcester County, Maryland	34	46543	5.47819	5.49426	5.53022	5.41746	0.112764	0.029395	0.140535	1168	3352
24510	Baltimore city, Maryland	710	651154	17.4433	17.3633	17.5988	16.8944	0.704416	0.0036314	0.0539349	64702	18268
25001	Barnstable County, Massachusetts	198	222230	7.48615	7.27798	8.24627	6.96106	1.2852	0.0193773	0.128159	1291	22172
25003	Berkshire County, Massachusetts	152	134953	6.68103	6.61266	8.37904	5.84329	2.53575	0.0649385	0.195193	843	10215
25005	Bristol County, Massachusetts	416	534678	11.871	11.0757	14.1587	9.62668	4.53198	0.0371769	0.174597	7375	44334
25007	Dukes County, Massachusetts	20	14987	5.23077	5.08429	6.13458	4.85334	1.28125	0.0230804	0.0991055	68	1402
25009	Essex County, Massachusetts	543	723419	13.0171	12.6805	15.9359	11.4069	4.52903	0.0345484	0.160506	11588	82979
25011	Franklin County, Massachusetts	60	71535	5.56047	5.32764	7.18577	4.8694	2.31637	0.0964101	0.176524	411	5426
25013	Hampden County, Massachusetts	346	456228	11.8713	11.3651	14.8599	9.53275	5.32713	0.0477066	0.173958	16319	30213
25015	Hampshire County, Massachusetts	104	152251	7.07979	7.07291	8.36877	6.61935	1.74942	0.0597687	0.180329	1089	12710
25017	Middlesex County, Massachusetts	1125	1465396	14.6906	14.1264	17.9094	13.0551	4.85426	0.0540596	0.206261	15179	200819
25019	Nantucket County, Massachusetts	20	9520	5.87138	6.20817	5.73595	6.01885	-0.282901	0.0177055	0.120962	61	1272
25021	Norfolk County, Massachusetts	473	650308	12.7257	12.3297	15.8999	11.9891	3.91081	0.0325441	0.166989	4015	94757
25023	Plymouth County, Massachusetts	365	472822	9.49529	9.11749	13.1773	8.26294	4.91441	0.0372114	0.18151	4471	53646
25025	Suffolk County, Massachusetts	630	689807	20.3133	20.3628	21.0864	21.2849	-0.198476	0.0106083	0.0957369	39286	46689
25027	Worcester County, Massachusetts	595	750963	9.18781	8.6478	13.1581	7.53313	5.62496	0.0712409	0.230036	10183	72954
26001	Alcona County, Michigan	11	11719	1.94089	1.94893	1.90554	1.94347	-0.0379279	0.0250132	0	27	459
26003	Alger County, Michigan	7	9862	1.84214	1.80107	1.84572	1.78947	0.0562448	0.0663912	0	45	385
26005	Allegan County, Michigan	74	105665	4.96053	4.96778	4.87777	5.03752	-0.159745	0.0585313	0.138847	620	7543
26007	Alpena County, Michigan	33	31314	4.12028	4.01721	5.08041	3.79322	1.28719	0.107393	0.118604	69	1466
26009	Antrim County, Michigan	21	23110	2.77467	2.75064	2.71636	2.58997	0.126386	0.0569617	0.0249456	56	1334
26011	Arenac County, Michigan	17	17269	3.51053	3.43532	4.3513	3.39983	0.951472	0.0541796	0.0477523	74	862
26013	Baraga County, Michigan	8	8746	2.0488	2.06878	2.36276	1.84598	0.516783	0.0652998	0.00649866	157	274
26015	Barry County, Michigan	45	56755	3.96378	3.99012	4.17968	3.85748	0.3222	0.0549782	0.0834924	44	4404
26017	Bay County, Michigan	104	110157	8.59833	8.15712	9.87831	7.81985	2.05846	0.037835	0.161119	680	7962
26019	Benzie County, Michigan	13	15998	2.0975	2.03922	2.12013	2.03742	0.0827063	0.0431015	0	56	791
26021	Berrien County, Michigan	145	162453	7.4732	7.62493	9.06535	7.4861	1.57925	0.0212149	0.127864	4725	10168
26023	Branch County, Michigan	43	45787	6.28006	6.31963	6.76936	6.14973	0.61963	0.0127255	0.105746	123	2282
26025	Calhoun County, Michigan	123	137985	7.08899	7.17139	8.98244	6.29466	2.68778	0.0470964	0.173504	2744	8141
26027	Cass County, Michigan	47	51104	5.72104	5.74538	6.27675	5.62902	0.647724	0.0220883	0.121896	630	3212
26029	Charlevoix County, Michigan	26	26090	3.07339	2.94792	3.85284	2.82674	1.0261	0.0748417	0.0406774	86	1669
26031	Cheboygan County, Michigan	24	26448	2.69729	2.67204	3.46407	2.66807	0.795999	0.0841695	0.0293717	140	1137
26033	Chippewa County, Michigan	33	38543	3.41694	3.52001	3.27548	3.28703	-0.0115496	0.0792768	0.0661855	650	1230
26035	Clare County, Michigan	27	31252	2.66468	2.68817	2.66446	2.83312	-0.168656	0.0672681	0.0314899	128	1147
26037	Clinton County, Michigan	48	64753	6.54366	6.38409	7.76378	6.25833	1.50545	0.0223176	0.126744	141	6552
26039	Crawford County, Michigan	20	14273	2.22293	2.65412	3.31849	2.65241	0.666079	0.0721985	0.0224355	28	582
26041	Delta County, Michigan	26	38520	4.1455	4.31799	5.31631	4.1064	1.20991	0.13376	0.128029	190	2013
26043	Dickinson County, Michigan	18	27472	4.28767	4.32826	4.85086	4.13093	0.719924	0.0802069	0.0847789	43	1430
26045	Eaton County, Michigan	67	103655	6.53472	6.63941	7.8338	6.62947	1.20433	0.0247938	0.14448	854	9126
26047	Emmet County, Michigan	24	31437	3.624	3.45557	4.03342	3.47058	0.562839	0.0794826	0.0748491	108	2310
26049	Genesee County, Michigan	404	436141	10.3728	9.8732	12.8206	8.3165	4.50409	0.0328455	0.165229	14440	31176
26051	Gladwin County, Michigan	23	26023	2.84076	2.82354	2.85029	2.74466	0.105633	0.0780393	0.0403245	67	1186
26053	Gogebic County, Michigan	24	17370	2.34402	2.40435	2.20694	2.32214	-0.115198	0.0553651	0	78	615
26055	Grand Traverse County, Michigan	56	77654	3.92531	3.68599	4.64565	3.57416	1.07149	0.0869426	0.0772342	179	5864
26057	Gratiot County, Michigan	37	42285	5.90442	6.00691	6.24857	5.86462	0.383944	0.0127799	0.100983	185	1965
26059	Hillsdale County, Michigan	41	46527	5.61514	5.60617	5.7533	5.4942	0.259099	0.00691398	0.0691236	90	2669
26061	Houghton County, Michigan	39	36016	2.91526	3.0715	2.90246	2.96087	-0.0584119	0.104375	0.0562242	229	1287
26063	Huron County, Michigan	38	36079	5.92508	5.88271	6.17373	5.91092	0.262814	0.00749352	0.0804776	66	1744
26065	Ingham County, Michigan	195	279320	10.0556	9.41075	11.1349	8.25056	2.88433	0.0279427	0.150749	7740	19614
26067	Ionia County, Michigan	45	61518	5.21163	5.13636	5.83093	5.08355	0.747377	0.0194859	0.101679	125	3504
26069	Iosco County, Michigan	29	27339	3.53384	3.29776	2.25974	3.19971	-0.939969	0.08772	0.0627284	76	1079
26071	Iron County, Michigan	19	13138	2.36917	2.44516	3.19645	2.14844	1.04801	0.12501	0.0289749	38	417
26073	Isabella County, Michigan	45	63351	5.41815	5.54779	6.39299	5.16216	1.23084	0.0479586	0.140175	695	3022
26075	Jackson County, Michigan	135	158422	7.23575	6.95732	9.57504	5.98806	3.58698	0.0392463	0.179151	1662	11073
26077	Kalamazoo County, Michigan	194	238603	7.84783	7.57236	9.50282	6.58041	2.92241	0.0427408	0.169786	5004	18287
26079	Kalkaska County, Michigan	14	16571	2.06291	2.11926	2.45843	2.06032	0.39811	0.0990898	0.0243052	22	681
26081	Kent County, Michigan	358	574335	9.45572	9.19218	11.9822	7.91369	4.06849	0.0514457	0.183667	10075	44810
26083	Keweenaw County, Michigan	5	2301	1.77613	1.62904	1.26935	1.71446	-0.445109	0.0109716	0	2	91
26085	Lake County, Michigan	7	11333	2.08384	2.0737	2.3499	2.08776	0.262147	0.0391066	0	310	312
26087	Lapeer County, Michigan	78	87904	6.09159	6.1117	7.30453	5.79994	1.50459	0.028686	0.14839	162	8579
26089	Leelanau County, Michigan	16	21119	2.38677	2.36171	2.33971	2.39177	-0.0520563	0.0209225	0	98	1744
26091	Lenawee County, Michigan	87	98890	7.22053	7.32004	8.68816	6.96387	1.7243	0.0126108	0.097527	569	7251
26093	Livingston County, Michigan	115	156951	6.47988	6.36032	6.78843	6.22919	0.559244	0.026578	0.135945	159	23531
26095	Luce County, Michigan	7	7024	2.2438	1.97946	1.87067	1.7592	0.111468	0.0723647	0	54	202
26097	Mackinac County, Michigan	13	11943	2.34653	2.25452	2.4077	2.16162	0.246085	0.102906	0.0220284	223	475
26099	Macomb County, Michigan	625	788149	15.6347	15.158	16.211	14.4115	1.7995	0.0163609	0.106625	3996	86933
26101	Manistee County, Michigan	26	24527	3.79375	3.54533	4.34841	3.38852	0.959886	0.145262	0.108481	69	1055
26103	Marquette County, Michigan	66	64634	2.86957	2.75583	3.20827	2.5972	0.611072	0.0854777	0.018011	257	3489
26105	Mason County, Michigan	27	28274	4.59149	4.17917	5.00433	3.92007	1.08426	0.114043	0.130488	146	1459
26107	Mecosta County, Michigan	38	40553	3.92678	3.90323	4.54403	3.56757	0.976456	0.0455466	0.0815381	548	1863
26109	Menominee County, Michigan	19	25326	3.45899	3.43144	3.29598	3.27936	0.0166251	0.13354	0.102783	104	981
26111	Midland County, Michigan	65	82874	5.67041	5.49885	6.34751	5.93232	0.415197	0.113003	0.174862	256	7991
26113	Missaukee County, Michigan	13	14478	2.65661	2.77697	2.91191	2.91999	-0.00808415	0.0619495	0.0294949	20	549
26115	Monroe County, Michigan	126	145945	9.99962	10.0294	10.3101	9.86768	0.442437	0.00762373	0.0807099	493	15109
26117	Montcalm County, Michigan	48	61266	4.6161	4.55769	5.35638	4.36993	0.986452	0.0285353	0.0928319	206	2769
26119	Montmorency County, Michigan	10	10315	1.70305	1.64715	1.86466	1.6141	0.250561	0.0357014	0	36	368
26121	Muskegon County, Michigan	138	170200	7.11823	6.56768	9.38309	5.34641	4.03667	0.0770246	0.192903	4215	8800
26123	Newaygo County, Michigan	33	47874	3.2335	3.08713	3.10223	3.17708	-0.074848	0.0826123	0.0430818	235	2273
26125	Oakland County, Michigan	855	1194156	13.2534	12.6904	15.1634	11.9833	3.18013	0.0391755	0.173025	12301	161377
26127	Oceana County, Michigan	21	26873	3.53313	3.51176	3.7918	3.50563	0.286169	0.0503291	0.044721	285	1134
26129	Ogemaw County, Michigan	21	21645	2.26154	2.31596	2.24249	2.40324	-0.160754	0.0874435	0.0280653	78	821
26131	Ontonagon County, Michigan	12	7818	1.90941	1.89764	2.20444	1.90264	0.301808	0.0531694	0	19	295
26133	Osceola County, Michigan	24	23197	3.08285	3.14696	2.98555	3.15173	-0.166186	0.0668913	0.0479161	60	898
26135	Oscoda County, Michigan	10	9418	2.00171	1.96468	1.91482	1.90965	0.00516728	0.0283094	0	30	314
26137	Otsego County, Michigan	17	23301	3.37371	3.37841	4.40005	3.17648	1.22357	0.108584	0.0926947	26	1515
26139	Ottawa County, Michigan	132	238314	7.077	6.88647	8.43373	6.48027	1.95346	0.030565	0.144701	1087	20761
26141	Presque Isle County, Michigan	15	14411	3.10168	3.01084	3.65238	2.9318	0.720573	0.103901	0.070461	51	576
26143	Roscommon County, Michigan	25	25469	3.33845	3.17522	3.3176	3.2109	0.1067	0.0765861	0.0522764	70	1031
26145	Saginaw County, Michigan	183	210039	9.00122	8.52066	10.8511	7.43561	3.41546	0.0407904	0.180265	7803	13197
26147	St. Clair County, Michigan	144	164235	8.90692	8.72593	10.6994	8.25191	2.44751	0.019382	0.129028	807	14134
26149	St. Joseph County, Michigan	56	62422	6.54513	6.57824	7.25947	6.23258	1.02689	0.0178953	0.110925	520	3344
26151	Sanilac County, Michigan	40	44547	6.39768	6.50813	6.80309	6.45329	0.349805	0.0118582	0.0967533	136	2130
26153	Schoolcraft County, Michigan	7	8903	2.04136	2.46919	3.09837	2.12261	0.975761	0.121875	0.00692533	123	389
26155	Shiawassee County, Michigan	58	71687	6.66595	6.57259	6.88785	6.17084	0.717013	0.0175164	0.111016	250	5011
26157	Tuscola County, Michigan	50	58266	5.71153	5.58713	6.09528	5.56158	0.533699	0.0199425	0.112998	157	3420
26159	Van Buren County, Michigan	68	76263	4.52382	4.44014	4.54096	4.31833	0.222627	0.0455824	0.104961	1087	4273
26161	Washtenaw County, Michigan	260	322895	10.3112	9.97878	11.6403	9.1211	2.51917	0.024806	0.129215	7723	34856
26163	Wayne County, Michigan	2125	2061162	16.9883	16.6629	18.6363	14.4041	4.2322	0.0130186	0.0965334	118648	117660
26165	Wexford County, Michigan	24	30484	4.1201	3.76005	3.82615	3.75646	0.0696872	0.123323	0.110585	76	1500
27001	Aitkin County, Minnesota	17	15301	2.15857	2.22189	2.00049	2.15441	-0.153919	0.0652373	0.00485866	64	666
27003	Anoka County, Minnesota	230	298084	8.13297	8.01095	10.3006	7.54261	2.75799	0.0415864	0.174533	899	32010
27005	Becker County, Minnesota	27	30000	3.15637	3.23866	2.99355	3.25588	-0.262329	0.0692892	0.052219	451	1478
27007	Beltrami County, Minnesota	33	39650	3.15718	3.14602	2.57481	2.85143	-0.276619	0.138548	0.0835103	973	1542
27009	Benton County, Minnesota	23	34226	5.98595	6.35923	8.01438	6.22724	1.78714	0.0351286	0.154057	110	2015
27011	Big Stone County, Minnesota	9	5820	3.63865	3.70715	3.68987	3.70227	-0.0124017	0.00925141	0.00612072	17	167
27013	Blue Earth County, Minnesota	45	55941	5.52155	5.50565	5.80335	5.34058	0.462771	0.0229937	0.112844	349	3072
27015	Brown County, Minnesota	26	26911	4.70412	4.71888	4.85729	4.5937	0.263587	0.0187544	0.0770802	84	1449
27017	Carlton County, Minnesota	28	31671	3.01085	2.94744	2.38897	2.90157	-0.512598	0.11962	0.0602977	239	1823
27019	Carver County, Minnesota	36	70205	5.37233	5.57068	6.11768	5.70868	0.409004	0.0165828	0.105826	99	9876
27021	Cass County, Minnesota	25	27150	2.13119	2.19763	2.96594	1.97182	0.994113	0.0655927	0.0130442	518	1231
27023	Chippewa County, Minnesota	15	13088	4.29544	4.37161	4.31385	4.42717	-0.113321	0.0186323	0.0689388	49	609
27025	Chisago County, Minnesota	27	41101	4.44731	4.55979	4.83323	4.48261	0.350614	0.012769	0.0664076	40	3640
27027	Clay County, Minnesota	43	51229	6.09541	6.0252	6.81762	5.68265	1.13497	0.0421055	0.143254	405	2785
27029	Clearwater County, Minnesota	10	8423	2.68261	2.70707	2.01446	2.56527	-0.55081	0.056138	0.00905095	104	323
27031	Cook County, Minnesota	5	5168	1.26057	1.23238	1.15062	1.21873	-0.0681053	0.0124687	0	95	331
27033	Cottonwood County, Minnesota	16	12167	4.42279	4.42264	4.87674	4.18844	0.688306	0.0150685	0.0681631	48	428
27035	Crow Wing County, Minnesota	48	55099	2.8556	2.90212	4.38576	2.50737	1.87839	0.0977304	0.0531764	169	3207
27037	Dakota County, Minnesota	194	355904	7.82897	7.61971	8.558	7.47549	1.08251	0.0177708	0.119649	1456	46691
27039	Dodge County, Minnesota	15	17731	4.93858	5.10663	5.54636	5.03005	0.516311	0.0134806	0.0861948	56	1283
27041	Douglas County, Minnesota	24	32821	4.3875	4.53561	5.60056	4.38097	1.2196	0.0237484	0.0857744	54	1790
27043	Faribault County, Minnesota	19	16181	4.55751	4.66452	4.99607	4.52715	0.468921	0.0129338	0.0725349	47	640
27045	Fillmore County, Minnesota	24	21122	4.18014	4.26669	4.52861	4.20665	0.321958	0.0173197	0.0600034	19	902
27047	Freeborn County, Minnesota	31	32584	5.73938	5.73986	6.87247	5.44768	1.4248	0.0214894	0.126615	214	1549
27049	Goodhue County, Minnesota	37	44127	4.69089	4.67333	5.02274	4.53799	0.484752	0.0167602	0.0858937	119	3592
27051	Grant County, Minnesota	6	6289	3.93903	3.87196	4.58174	3.82711	0.754636	0.0112745	0.0271233	4	260
27053	Hennepin County, Minnesota	995	1116200	10.8195	10.6324	13.8568	9.54982	4.30701	0.0302688	0.153077	20400	130330
27055	Houston County, Minnesota	13	19718	3.58141	3.75684	3.94778	3.75058	0.197201	0.048144	0.0514943	15	1154
27057	Hubbard County, Minnesota	17	18376	2.24158	2.24379	1.68283	2.06309	-0.380257	0.0939012	0.0257659	54	963
27059	Isanti County, Minnesota	21	31287	4.20453	4.3856	4.34563	4.16973	0.175896	0.0206192	0.0796389	55	2448
27061	Itasca County, Minnesota	43	43992	2.459	2.60728	2.13222	2.48834	-0.356122	0.103122	0.0342024	262	2296
27063	Jackson County, Minnesota	14	11268	4.42532	4.54348	5.02755	4.49951	0.528035	0.0142799	0.0669405	34	444
27065	Kanabec County, Minnesota	14	14996	3.66526	3.48658	3.7923	3.34126	0.451039	0.0616588	0.060697	50	735
27067	Kandiyohi County, Minnesota	35	41203	4.57322	4.58235	5.73334	4.35655	1.37679	0.0314654	0.0954346	331	2534
27069	Kittson County, Minnesota	7	5285	3.53917	3.6281	3.8496	3.77473	0.0748758	0.0275767	0.0414254	20	173
27071	Koochiching County, Minnesota	18	14355	3.29321	3.19311	4.51945	2.88607	1.63337	0.0929781	0.0524461	91	741
27073	Lac qui Parle County, Minnesota	11	8067	3.75598	3.68563	3.61919	3.61662	0.00256926	0.0204674	0.0318891	8	326
27075	Lake County, Minnesota	12	11058	2.11306	2.11236	1.86184	1.86526	-0.00342316	0.116268	0.0207932	17	619
27077	Lake of the Woods County, Minnesota	3	4522	2.04069	2.12065	2.90313	2.22853	0.674593	0.0360951	1.11022e-16	5	229
27079	Le Sueur County, Minnesota	22	25426	4.40795	4.45638	4.77853	4.29079	0.487736	0.00922023	0.0557147	89	1846
27081	Lincoln County, Minnesota	8	6429	3.96093	3.95072	3.93342	4.02698	-0.0935556	0.0163904	0.0365428	8	200
27083	Lyon County, Minnesota	25	25425	4.56223	4.55456	4.99907	4.6203	0.378772	0.0153787	0.0572518	200	1357
27085	McLeod County, Minnesota	30	34898	4.84173	4.91476	4.93869	4.70519	0.233491	0.0154785	0.0817502	55	2418
27087	Mahnomen County, Minnesota	8	5190	2.84551	2.88793	2.22939	3.15366	-0.924271	0.0744923	0.0176035	208	118
27089	Marshall County, Minnesota	12	10155	3.37255	3.38809	4.05835	3.448	0.610351	0.0156161	0.0180018	27	367
27091	Martin County, Minnesota	21	21802	4.48649	4.54471	5.45872	4.36226	1.09646	0.0131399	0.0639917	96	989
27093	Meeker County, Minnesota	22	22644	4.30709	4.41482	4.69899	4.36268	0.336306	0.0163597	0.0696881	21	1356
27095	Mille Lacs County, Minnesota	17	22330	4.0487	4.08297	3.25824	3.99884	-0.740602	0.0370505	0.0577712	140	1068
27097	Morrison County, Minnesota	31	31712	4.08635	4.14147	5.48179	4.01521	1.46658	0.0415636	0.0770873	38	1478
27099	Mower County, Minnesota	41	38603	5.69168	5.61774	6.32403	5.49058	0.833447	0.0155591	0.101647	166	2114
27101	Murray County, Minnesota	10	9165	4.06281	4.19207	3.97203	4.0965	-0.124468	0.0123216	0.0470936	23	304
27103	Nicollet County, Minnesota	22	29771	5.27626	5.21959	5.98122	5.2018	0.779421	0.0263541	0.111209	83	2238
27105	Nobles County, Minnesota	23	20832	5.08142	5.16079	6.07415	5.1635	0.910649	0.0177622	0.0942099	244	900
27107	Norman County, Minnesota	9	7442	3.62208	3.66203	3.49123	3.80179	-0.310565	0.0211239	0.030917	30	274
27109	Olmsted County, Minnesota	114	124277	6.34178	6.3272	7.1255	6.09386	1.03163	0.0184822	0.114556	1072	12819
27111	Otter Tail County, Minnesota	53	57159	3.96028	3.92183	4.99126	3.84771	1.14354	0.038023	0.0672153	122	2838
27113	Pennington County, Minnesota	14	13584	4.74994	4.80196	5.26968	4.73474	0.534947	0.029697	0.0885978	57	598
27115	Pine County, Minnesota	19	26530	2.76914	2.71968	2.40847	2.68558	-0.277106	0.0653015	0.019616	111	1214
27117	Pipestone County, Minnesota	12	9895	4.78292	4.70415	5.32256	4.76075	0.561808	0.0136281	0.0727857	26	345
27119	Polk County, Minnesota	31	31369	4.69235	4.73828	5.79008	4.65467	1.13541	0.0400277	0.113299	286	1433
27121	Pope County, Minnesota	12	11236	4.03377	4.05244	4.19725	3.95057	0.246682	0.0173845	0.0486913	16	507
27123	Ramsey County, Minnesota	401	511035	11.4715	11.196	12.6964	10.4198	2.27655	0.0152499	0.110183	11112	44775
27125	Red Lake County, Minnesota	5	4299	3.53773	3.50377	3.84764	3.36396	0.48368	0.00568932	0.00547083	11	141
27127	Redwood County, Minnesota	19	16815	4.38413	4.27201	4.60565	4.19507	0.410584	0.0231208	0.0732285	70	806
27129	Renville County, Minnesota	18	17154	3.96229	4.10539	4.27784	4.0816	0.19624	0.0168551	0.0478078	85	781
27131	Rice County, Minnesota	43	56665	5.58026	5.59258	6.539	5.31344	1.22556	0.0145935	0.0958596	267	4036
27133	Rock County, Minnesota	9	9721	4.53122	4.50682	4.58937	4.73206	-0.14269	0.0084126	0.055522	21	446
27135	Roseau County, Minnesota	13	16338	3.36384	3.39434	3.98858	3.48722	0.501369	0.0311155	0.0250846	45	688
27137	St. Louis County, Minnesota	212	200528	4.21859	4.06887	5.87776	3.53535	2.34241	0.118777	0.116616	1422	11726
27139	Scott County, Minnesota	54	89498	5.58518	5.71129	6.2259	5.69309	0.532808	0.0156001	0.106935	251	12284
27141	Sherburne County, Minnesota	29	64417	5.16527	4.97803	6.15339	4.81198	1.34142	0.0190114	0.101942	108	6198
27143	Sibley County, Minnesota	16	15356	3.91179	3.87366	4.23772	3.78733	0.450389	0.0164109	0.0360096	55	761
27145	Stearns County, Minnesota	96	133166	5.90144	5.6978	7.71976	5.48146	2.2383	0.0407189	0.152606	626	8667
27147	Steele County, Minnesota	26	33680	5.38988	5.45098	6.00774	5.40654	0.601206	0.00842606	0.0696035	192	2309
27149	Stevens County, Minnesota	12	10053	4.23917	4.23048	4.80627	4.03885	0.767422	0.0132972	0.0495297	86	460
27151	Swift County, Minnesota	14	11956	4.61939	4.58734	5.62528	4.63963	0.985647	0.0301781	0.0947125	8	391
27153	Todd County, Minnesota	27	24426	3.9038	3.9149	4.87546	3.79327	1.0822	0.0242259	0.052636	85	921
27155	Traverse County, Minnesota	5	4134	4.02018	4.01734	4.25513	4.2254	0.0297364	0.0233183	0.0480983	29	159
27157	Wabasha County, Minnesota	19	21610	4.65046	4.67741	5.48429	4.47645	1.00784	0.0247432	0.0849726	39	1393
27159	Wadena County, Minnesota	16	13713	3.90204	3.81002	4.35402	3.72142	0.632601	0.0544365	0.0585023	49	494
27161	Waseca County, Minnesota	15	19526	4.56359	4.81939	5.26749	4.70983	0.557663	0.0118993	0.0670739	52	1063
27163	Washington County, Minnesota	117	201130	6.58698	6.94853	7.68295	6.73653	0.946418	0.0206015	0.117086	337	28547
27165	Watonwan County, Minnesota	12	11876	4.29427	4.49043	5.10336	4.24147	0.861896	0.0144761	0.0630849	152	429
27167	Wilkin County, Minnesota	8	7138	4.06157	4.08558	4.43384	3.9831	0.450741	0.0189639	0.0456178	19	323
27169	Winona County, Minnesota	41	49985	4.7594	4.31511	5.25619	3.72131	1.53489	0.0620768	0.0945626	263	2846
27171	Wright County, Minnesota	66	89986	4.98033	5.0951	5.67604	5.00294	0.673105	0.0128197	0.0850287	95	8600
27173	Yellow Medicine County, Minnesota	14	11080	3.6165	3.67082	3.68011	3.55961	0.120504	0.0170123	0.024825	65	378
28001	Adams County, Mississippi	33	34340	4.65962	4.34415	4.46903	4.38161	0.0874149	0.0922497	0.11457	3884	1066
28003	Alcorn County, Mississippi	27	34558	4.60879	4.24949	6.33742	4.26615	2.07127	0.0895743	0.121454	806	1258
28005	Amite County, Mississippi	15	13599	1.94212	1.85643	1.96764	1.82248	0.14516	0.0865923	0.00757951	1242	349
28007	Attala County, Mississippi	18	19661	3.17228	3.01583	3.37236	3.12831	0.24405	0.100159	0.0561937	1514	498
28009	Benton County, Mississippi	7	8026	2.29327	2.5122	2.52136	2.58523	-0.0638745	0.0313935	0	539	150
28011	Bolivar County, Mississippi	32	40633	6.26051	6.25367	6.12662	6.59863	-0.472012	0.0143743	0.108576	4659	975
28013	Calhoun County, Mississippi	14	15069	3.43768	3.37142	4.04314	3.0125	1.03063	0.0638779	0.0545713	863	394
28015	Carroll County, Mississippi	9	10769	2.42828	2.4631	2.5153	2.49617	0.0191359	0.0298977	0	761	344
28017	Chickasaw County, Mississippi	15	19440	3.92188	3.70824	3.94736	3.69283	0.254537	0.0417392	0.0553732	1265	442
28019	Choctaw County, Mississippi	9	9758	2.05532	2.00517	2.28834	1.99602	0.292323	0.0539697	0	590	248
28021	Claiborne County, Mississippi	10	11831	3.1239	2.51434	2.46643	2.59416	-0.127729	0.0898825	0.0461656	1482	163
28023	Clarke County, Mississippi	16	17955	2.05849	2.07821	2.25994	2.07823	0.181704	0.0591467	0.00514527	1332	473
28025	Clay County, Mississippi	18	21979	4.45852	4.17609	4.60006	4.23907	0.360997	0.0671185	0.103915	2071	693
28027	Coahoma County, Mississippi	28	30622	6.4724	6.57802	6.84621	5.86687	0.979335	0.0180527	0.116287	3855	713
28029	Copiah County, Mississippi	24	28757	3.20091	3.20212	3.55518	3.04739	0.507783	0.103337	0.0543604	2600	738
28031	Covington County, Mississippi	13	19407	2.81251	2.69314	3.13185	2.56959	0.562264	0.0559781	0.0348926	1155	524
28033	DeSoto County, Mississippi	44	107199	6.24397	6.45887	5.82149	6.2169	-0.395407	0.0361109	0.143495	1477	8156
28035	Forrest County, Mississippi	52	72604	6.41945	6.09529	7.63454	4.89346	2.74109	0.0956009	0.178453	4398	2576
28037	Franklin County, Mississippi	9	8448	1.78355	1.81146	2.02462	1.73595	0.288676	0.0515131	0	700	191
28039	George County, Mississippi	11	19144	2.96004	2.85598	3.56226	2.9166	0.645656	0.048859	0.0245881	303	775
28041	Greene County, Mississippi	9	13299	1.92009	1.82325	1.89408	1.87376	0.0203191	0.0280465	0	407	312
28043	Grenada County, Mississippi	17	23263	5.06025	4.6238	5.4631	4.34239	1.12071	0.0556491	0.117212	1727	693
28045	Hancock County, Mississippi	31	42967	4.26511	4.12465	5.08921	3.9764	1.11281	0.0545857	0.0912918	661	2257
28047	Harrison County, Mississippi	132	189601	7.07863	6.34292	7.58869	6.06519	1.5235	0.0525038	0.153641	6504	8927
28049	Hinds County, Mississippi	197	250800	8.06384	7.49685	8.96579	6.40829	2.5575	0.0683183	0.194508	20499	9688
28051	Holmes County, Mississippi	20	21609	3.34811	3.28067	3.28467	3.29558	-0.0109107	0.0711804	0.0359439	3441	293
28053	Humphreys County, Mississippi	10	11206	5.63356	5.91332	6.21612	5.47623	0.73988	0.0138366	0.109361	1510	131
28055	Issaquena County, Mississippi	3	2274	3.70775	3.9101	4.0946	3.65782	0.436778	0.0109211	0.0100684	257	53
28057	Itawamba County, Mississippi	18	22770	2.64182	2.7143	2.84948	2.74571	0.103768	0.0555597	0.0185065	205	867
28059	Jackson County, Mississippi	104	131420	5.82404	5.39686	7.05338	5.16909	1.88429	0.0636332	0.144187	3807	6769
28061	Jasper County, Mississippi	13	18149	2.0335	1.95634	1.8975	2.01963	-0.12213	0.0368225	0	1634	380
28063	Jefferson County, Mississippi	7	9740	1.78493	2.03808	1.93207	1.39954	0.532522	0.0909315	0	1614	56
28065	Jefferson Davis County, Mississippi	11	13962	2.38131	2.35437	2.17957	2.7038	-0.524232	0.046467	0.0203566	1469	265
28067	Jones County, Mississippi	52	64958	4.08181	3.88195	5.91036	3.42349	2.48687	0.0971053	0.118596	2789	2254
28069	Kemper County, Mississippi	9	10453	1.63839	1.71006	1.80584	1.62461	0.181228	0.0332082	0	1199	182
28071	Lafayette County, Mississippi	23	38744	3.52256	3.5981	3.50602	3.28411	0.221914	0.0929959	0.0946505	1641	1650
28073	Lamar County, Mississippi	25	39070	3.71821	3.85318	4.79337	3.73646	1.05691	0.101224	0.120264	798	2481
28075	Lauderdale County, Mississippi	72	78161	5.15059	4.41608	6.58982	3.27091	3.31891	0.133813	0.158817	5795	3141
28077	Lawrence County, Mississippi	11	13258	2.04124	2.00177	2.00267	2.08942	-0.086753	0.0558304	0.000873538	852	434
28079	Leake County, Mississippi	16	20940	2.39698	2.41612	2.31099	2.70979	-0.398802	0.0764157	0.0182601	1485	535
28081	Lee County, Mississippi	50	75755	5.83888	5.68215	6.45432	5.92982	0.524494	0.044558	0.153149	2825	4092
28083	Leflore County, Mississippi	31	37947	6.60495	6.5432	6.87741	6.35376	0.523646	0.0154305	0.11393	4730	872
28085	Lincoln County, Mississippi	26	33166	3.86871	3.66409	5.32597	3.45145	1.87452	0.149189	0.120832	1956	1174
28087	Lowndes County, Mississippi	42	61586	5.37371	5.03481	5.92556	4.48256	1.443	0.0619576	0.153592	4634	2581
28089	Madison County, Mississippi	59	74674	5.55939	5.31805	5.2907	5.18722	0.10348	0.0560658	0.136513	3375	6535
28091	Marion County, Mississippi	21	25595	2.94872	2.92571	3.37762	3.06467	0.312955	0.0830714	0.048827	1526	626
28093	Marshall County, Mississippi	24	34993	3.64488	3.67206	3.82854	3.81689	0.0116528	0.0429574	0.0548831	2521	815
28095	Monroe County, Mississippi	28	38014	4.06873	3.80295	4.8933	3.37189	1.52141	0.0689083	0.0821223	2105	1061
28097	Montgomery County, Mississippi	13	12189	3.6525	3.63279	4.0267	3.58715	0.439547	0.0601034	0.0539175	1078	322
28099	Neshoba County, Mississippi	25	28684	3.04482	2.94247	3.79247	3.1005	0.691972	0.109004	0.0712843	1513	864
28101	Newton County, Mississippi	20	21838	2.77694	2.70699	3.34665	2.75229	0.594357	0.0878384	0.0221586	1354	606
28103	Noxubee County, Mississippi	10	12548	3.74578	3.73703	3.82079	3.68112	0.139666	0.0601281	0.0567332	1655	243
28105	Oktibbeha County, Mississippi	28	42902	4.93688	5.14646	5.21938	4.98266	0.23672	0.0931169	0.136218	3000	1831
28107	Panola County, Mississippi	21	34274	3.91349	3.93029	4.21905	4.41688	-0.197827	0.0434051	0.0729236	2793	887
28109	Pearl River County, Mississippi	27	48621	3.68685	3.55657	4.83701	3.53408	1.30293	0.0821464	0.0728545	1241	1843
28111	Perry County, Mississippi	9	12138	2.30996	2.20677	2.82511	2.44095	0.384165	0.0561692	0.00475787	510	247
28113	Pike County, Mississippi	30	38940	4.32926	4.09271	4.31628	3.79308	0.523203	0.092796	0.114063	3751	1160
28115	Pontotoc County, Mississippi	19	26726	3.18187	3.19625	3.35731	3.32288	0.0344232	0.0316925	0.0183093	598	968
28117	Prentiss County, Mississippi	21	25556	3.87151	3.79197	5.3791	3.66536	1.71374	0.0855486	0.0852123	568	821
28119	Quitman County, Mississippi	10	10117	5.12736	5.33193	5.42688	5.19184	0.235031	0.00955179	0.0842618	1248	161
28121	Rankin County, Mississippi	61	115327	4.66862	4.53264	4.23158	4.49468	-0.263097	0.0699272	0.114162	1962	8360
28123	Scott County, Mississippi	22	28423	3.00632	2.91053	3.05607	3.13535	-0.0792843	0.0765264	0.0381915	2125	585
28125	Sharkey County, Mississippi	7	6580	5.45982	5.66774	5.79207	5.70823	0.083846	0.0163183	0.104443	817	126
28127	Simpson County, Mississippi	25	27639	2.83844	2.86065	2.95544	2.69397	0.261466	0.10071	0.0496243	1613	799
28129	Smith County, Mississippi	15	16182	2.05046	1.99072	2.11998	1.98338	0.136599	0.0467236	0	544	501
28131	Stone County, Mississippi	9	13622	3.19231	2.92584	4.05291	2.66681	1.3861	0.106787	0.0657384	374	570
28133	Sunflower County, Mississippi	26	34369	5.91906	5.81617	6.0099	5.88483	0.125077	0.0104764	0.0921712	3132	620
28135	Tallahatchie County, Mississippi	12	14903	4.58383	4.48853	5.10148	4.26421	0.83727	0.0554268	0.0944881	1583	257
28137	Tate County, Mississippi	16	25370	4.12975	4.08737	4.39686	4.16452	0.232339	0.0315983	0.0726599	1028	972
28139	Tippah County, Mississippi	16	20826	3.28343	3.09512	3.23498	2.98578	0.249204	0.0701006	0.048407	629	515
28141	Tishomingo County, Mississippi	17	19163	2.93686	2.86965	2.97104	2.90893	0.0621125	0.0682188	0.0378338	151	689
28143	Tunica County, Mississippi	6	9227	5.51172	5.43396	5.7694	5.30619	0.463202	0.020787	0.123545	1107	216
28145	Union County, Mississippi	19	25362	3.47258	3.49526	5.01439	3.62221	1.39218	0.0766922	0.07625	668	860
28147	Walthall County, Mississippi	13	15156	2.63022	2.5811	2.60235	2.93294	-0.330593	0.0421868	0.0251755	1342	289
28149	Warren County, Mississippi	40	49644	4.91549	4.30476	5.71835	3.62354	2.09481	0.113464	0.136879	3573	2662
28151	Washington County, Mississippi	61	62977	7.42877	7.25767	7.66715	6.7672	0.899948	0.0193692	0.121695	6938	1716
28153	Wayne County, Mississippi	17	21216	2.75352	2.68123	3.18163	2.75421	0.427415	0.0828571	0.0284465	1527	566
28155	Webster County, Mississippi	8	10294	2.83691	2.58246	3.15085	2.37823	0.772618	0.0605134	0.0193588	441	337
28157	Wilkinson County, Mississippi	8	10312	2.61514	2.69979	2.7098	3.05119	-0.34139	0.0950574	0.0144077	1410	167
28159	Winston County, Mississippi	19	20160	3.0152	2.88858	3.19869	2.54146	0.657229	0.104007	0.0427487	1536	628
28161	Yalobusha County, Mississippi	12	13051	3.17086	3.12049	3.30355	3.18166	0.12189	0.0513	0.0229789	966	367
28163	Yazoo County, Mississippi	21	28149	4.5618	4.45039	5.15487	3.55131	1.60356	0.0513027	0.104381	2720	840
29001	Adair County, Missouri	25	24977	5.9249	5.70654	6.9337	5.23104	1.70266	0.0383539	0.128419	315	938
29003	Andrew County, Missouri	14	16492	6.1627	6.34678	6.03532	6.56477	-0.529453	0.0124918	0.102315	24	1020
29005	Atchison County, Missouri	7	6430	5.73633	5.79505	5.51986	5.58213	-0.0622648	0.00729615	0.0788058	4	277
29007	Audrain County, Missouri	25	25853	5.30345	5.30413	5.49788	5.12298	0.374905	0.0116441	0.0900149	289	1105
29009	Barry County, Missouri	29	34010	5.20233	5.09658	5.67393	5.06686	0.607072	0.0413217	0.129494	306	940
29011	Barton County, Missouri	12	12541	5.65628	5.61503	5.86602	5.67619	0.189827	0.0162196	0.112798	62	334
29013	Bates County, Missouri	14	16653	5.95087	6.07242	6.59581	6.19985	0.395952	0.0153347	0.11279	77	570
29015	Benton County, Missouri	15	17180	3.47771	3.48489	3.32591	3.76303	-0.437128	0.0662396	0.0676156	103	501
29017	Bollinger County, Missouri	11	12029	2.91169	2.80902	3.07824	2.68323	0.395003	0.0543758	0.0319991	51	328
29019	Boone County, Missouri	83	135454	6.57218	6.19849	7.70203	5.84567	1.85637	0.0398656	0.137108	2933	8940
29021	Buchanan County, Missouri	82	85998	9.33727	9.26337	10.5184	8.75298	1.76541	0.0158617	0.101317	895	4056
29023	Butler County, Missouri	36	40867	5.53649	5.16998	6.46588	4.58436	1.88152	0.0778873	0.141091	595	1432
29025	Caldwell County, Missouri	10	8969	5.80261	5.85654	6.22426	5.78691	0.437348	0.0098797	0.0916321	17	335
29027	Callaway County, Missouri	35	40766	4.05282	3.88643	4.91138	3.73199	1.17939	0.0492075	0.0722247	377	2003
29029	Camden County, Missouri	30	37051	3.509	3.47724	3.23685	3.9416	-0.704751	0.0455771	0.0430682	116	2190
29031	Cape Girardeau County, Missouri	58	68693	7.07916	7.06413	8.46377	6.87861	1.58516	0.0312026	0.135108	808	3854
29033	Carroll County, Missouri	13	10285	4.92686	5.02993	5.58401	5.04906	0.534955	0.0106071	0.0797995	54	360
29035	Carter County, Missouri	6	5941	2.03905	2.13949	1.50927	2.13965	-0.630374	0.0493875	0	52	157
29037	Cass County, Missouri	52	82092	7.06458	7.14774	8.08989	6.89422	1.19567	0.0122163	0.100932	232	6679
29039	Cedar County, Missouri	14	13733	5.0116	4.96582	5.64368	4.75219	0.891487	0.0431396	0.114058	52	315
29041	Chariton County, Missouri	9	8438	4.42896	4.4207	5.27512	4.38749	0.887634	0.0200817	0.0794333	94	249
29043	Christian County, Missouri	30	54285	5.30583	5.61592	6.22459	5.84113	0.383457	0.0408851	0.109976	203	3089
29045	Clark County, Missouri	9	7416	4.36384	4.62233	5.55727	4.58211	0.975155	0.0381266	0.111952	5	255
29047	Clay County, Missouri	131	184006	10.5894	10.2561	11.6757	9.805	1.87075	0.0194176	0.126327	962	16197
29049	Clinton County, Missouri	17	18979	6.47083	6.46259	7.279	6.16605	1.11294	0.00807478	0.0811124	62	1252
29051	Cole County, Missouri	53	71397	5.93871	5.62425	7.20037	5.42306	1.77731	0.0360784	0.136801	1070	5020
29053	Cooper County, Missouri	14	16670	5.04736	5.01205	5.65617	4.8727	0.783469	0.0200069	0.0997146	164	516
29055	Crawford County, Missouri	20	22804	2.62564	2.8098	3.55358	2.65409	0.899486	0.0882754	0.0266136	88	701
29057	Dade County, Missouri	9	7923	4.98406	4.97894	5.42322	4.9969	0.42632	0.0326683	0.120886	31	186
29059	Dallas County, Missouri	15	15661	3.85519	3.77723	4.60784	3.74674	0.861104	0.0583269	0.0896851	85	394
29061	Daviess County, Missouri	9	8016	5.05346	5.0744	5.22325	5.08007	0.14318	0.0142282	0.101431	10	274
29063	DeKalb County, Missouri	10	11597	5.74349	5.88535	7.48619	5.80244	1.68374	0.0117998	0.0994301	37	286
29065	Dent County, Missouri	12	14927	4.08377	3.55708	3.97081	3.33143	0.639376	0.127787	0.0964536	49	439
29067	Douglas County, Missouri	11	13084	3.05992	2.95915	3.42579	3.00847	0.417313	0.0969331	0.0535826	81	313
29069	Dunklin County, Missouri	33	33155	6.50854	6.51858	7.05476	6.46127	0.59349	0.0102222	0.0882733	843	926
29071	Franklin County, Missouri	64	93807	4.34109	4.37342	4.6283	4.22592	0.402375	0.0570358	0.10266	266	6165
29073	Gasconade County, Missouri	13	15342	2.94014	2.97682	2.82071	3.0648	-0.244094	0.0629546	0.0224607	41	628
29075	Gentry County, Missouri	7	6861	5.7774	5.74241	6.07082	5.73436	0.336455	0.0198523	0.118437	15	218
29077	Greene County, Missouri	168	240391	9.16403	8.90581	10.6221	8.127	2.49515	0.0324693	0.144941	2249	13152
29079	Grundy County, Missouri	13	10432	5.79051	5.70978	6.49971	5.45039	1.04932	0.0243093	0.123193	48	305
29081	Harrison County, Missouri	11	8850	5.03473	4.96937	5.34902	5.03737	0.311652	0.0197631	0.103694	18	184
29083	Henry County, Missouri	21	21997	5.4322	5.41819	6.11749	5.21629	0.9012	0.0272944	0.111131	106	864
29085	Hickory County, Missouri	8	8940	3.50777	3.36487	3.13019	3.21534	-0.0851502	0.0217225	0.0216899	66	209
29087	Holt County, Missouri	6	5351	5.69181	5.89175	6.59059	5.7927	0.797894	0.0173767	0.118298	10	191
29089	Howard County, Missouri	10	10212	4.54238	4.45009	5.3744	4.18316	1.19124	0.0300242	0.0832858	171	380
29091	Howell County, Missouri	32	37238	4.21444	4.02107	3.98661	4.05489	-0.0682821	0.0725885	0.0992742	204	970
29093	Iron County, Missouri	10	10697	2.43299	2.4472	2.55308	2.43405	0.119038	0.0320629	0	60	293
29095	Jackson County, Missouri	589	654880	12.0989	11.2896	13.968	9.95966	4.00838	0.0252171	0.145867	25911	40986
29097	Jasper County, Missouri	94	104686	8.11052	7.83138	8.7374	7.45788	1.27952	0.0217785	0.13241	1034	3857
29099	Jefferson County, Missouri	112	198099	5.45596	5.8534	6.80796	5.88889	0.919074	0.0779988	0.177555	435	14401
29101	Johnson County, Missouri	34	48258	5.68046	5.44127	6.09638	5.3135	0.782879	0.0215081	0.116929	648	2128
29103	Knox County, Missouri	5	4361	4.14491	4.36533	4.75779	4.28215	0.475636	0.0223632	0.0796966	19	105
29105	Laclede County, Missouri	29	32513	4.88226	4.76506	5.05422	4.72868	0.325547	0.0730144	0.137643	144	1225
29107	Lafayette County, Missouri	31	32960	6.1665	6.18459	6.70278	6.03949	0.663282	0.00808269	0.0837037	206	1742
29109	Lawrence County, Missouri	30	35204	6.20625	6.07385	5.9615	5.79944	0.162062	0.0163024	0.116817	188	1185
29111	Lewis County, Missouri	11	10494	4.49306	4.59323	5.55336	4.62188	0.931483	0.0150975	0.0729334	52	299
29113	Lincoln County, Missouri	24	38944	4.73532	4.70486	5.36485	4.5922	0.772657	0.03097	0.106777	211	2243
29115	Linn County, Missouri	19	13754	5.40214	5.32202	5.70045	5.10957	0.590878	0.0212082	0.112416	46	405
29117	Livingston County, Missouri	18	14558	5.97905	5.9514	6.67866	5.55725	1.12141	0.0258136	0.116699	37	591
29119	McDonald County, Missouri	17	21681	3.92915	3.82818	4.1746	3.69853	0.47607	0.0327195	0.0553384	383	468
29121	Macon County, Missouri	17	15762	4.63254	4.59539	5.78225	4.77052	1.01173	0.0348468	0.0999068	135	530
29123	Madison County, Missouri	12	11800	3.45744	3.55364	5.0142	3.15441	1.85979	0.128025	0.0893764	33	231
29125	Maries County, Missouri	7	8903	3.09699	2.99722	3.10676	2.87411	0.232653	0.0502264	0.0350504	60	321
29127	Marion County, Missouri	29	28289	6.06392	6.12393	7.07061	5.89318	1.17742	0.0260039	0.122484	392	1164
29129	Mercer County, Missouri	4	3757	4.01855	4.10867	3.67465	4.11862	-0.443973	0.00708422	0.0347496	6	114
29131	Miller County, Missouri	21	23564	3.84068	3.61793	4.06353	3.5151	0.548432	0.072026	0.0823889	86	808
29133	Mississippi County, Missouri	13	13427	6.96762	7.06522	7.07768	6.92326	0.154419	0.00786772	0.0703831	679	386
29135	Moniteau County, Missouri	12	14827	4.67807	4.72428	5.34665	4.53645	0.810195	0.0265883	0.093321	43	558
29137	Monroe County, Missouri	11	9311	4.44232	4.59168	6.22308	4.44137	1.78171	0.0347502	0.101743	67	189
29139	Montgomery County, Missouri	14	12136	4.30966	4.41967	4.68494	4.37902	0.305923	0.0313448	0.0802927	56	397
29141	Morgan County, Missouri	17	19309	3.41319	3.42766	3.61545	3.53088	0.0845749	0.0478224	0.0355063	108	745
29143	New Madrid County, Missouri	21	19760	6.52522	6.45092	6.79548	6.50542	0.290067	0.00751173	0.0757929	741	637
29145	Newton County, Missouri	44	52636	5.66472	5.67986	5.85373	5.92451	-0.0707891	0.027745	0.145625	460	2348
29147	Nodaway County, Missouri	20	21912	5.90983	6.02409	7.02051	6.02976	0.990751	0.0118436	0.101052	63	748
29149	Oregon County, Missouri	10	10344	3.04714	3.23833	3.11191	3.08684	0.025069	0.091723	0.0636656	111	224
29151	Osage County, Missouri	11	13062	2.89372	2.84106	3.47572	2.68517	0.790554	0.0348675	0.00878193	24	597
29153	Ozark County, Missouri	10	9542	2.23297	2.1931	2.13876	2.27431	-0.135546	0.0176227	0	81	211
29155	Pemiscot County, Missouri	19	20047	6.51641	6.55392	6.8601	6.32283	0.537274	0.00766578	0.0775315	1396	577
29157	Perry County, Missouri	16	18132	4.97217	4.90662	5.43462	4.88589	0.54873	0.0507306	0.119824	31	669
29159	Pettis County, Missouri	39	39403	6.71385	6.3668	7.4921	5.90938	1.58272	0.0341903	0.147629	371	1407
29161	Phelps County, Missouri	32	39825	4.58623	4.71637	6.14441	4.35579	1.78862	0.0843667	0.122897	580	1540
29163	Pike County, Missouri	18	18351	4.90539	4.87822	5.2725	4.86023	0.41227	0.0233942	0.10335	166	599
29165	Platte County, Missouri	53	73781	8.30684	8.79037	9.29542	8.64681	0.648606	0.0200785	0.12858	352	8479
29167	Polk County, Missouri	23	26992	5.14096	5.20012	5.94142	5.08721	0.854215	0.0318325	0.128752	112	738
29169	Pulaski County, Missouri	33	41165	3.57192	4.08519	4.09375	3.64971	0.444032	0.055174	0.0822918	445	955
29171	Putnam County, Missouri	6	5223	4.71106	4.71281	5.77386	3.86089	1.91297	0.0382613	0.112628	7	112
29173	Ralls County, Missouri	9	9626	4.41216	4.35931	5.94658	4.34778	1.5988	0.0200867	0.0736321	35	425
29175	Randolph County, Missouri	25	24663	5.15604	4.91724	6.05887	4.31108	1.7478	0.0312567	0.113349	238	840
29177	Ray County, Missouri	17	23354	5.73514	5.80897	6.72192	5.78037	0.941555	0.0160004	0.11229	62	1521
29179	Reynolds County, Missouri	6	6689	1.49796	1.50763	1.43286	1.49491	-0.0620551	0.0152792	0	70	135
29181	Ripley County, Missouri	14	13509	2.86839	2.84265	2.5705	2.85936	-0.288856	0.102363	0.0438358	111	283
29183	St. Charles County, Missouri	130	283883	9.12411	9.03376	9.20141	8.82805	0.373359	0.0180859	0.10249	840	30943
29185	St. Clair County, Missouri	9	9652	3.89052	3.8341	3.10455	3.57307	-0.468514	0.0601106	0.0862917	62	238
29186	Ste. Genevieve County, Missouri	15	17842	3.95506	3.72699	2.99089	3.78567	-0.794773	0.0949995	0.0897571	20	892
29187	St. Francois County, Missouri	38	55641	5.41861	5.33369	5.54379	5.13696	0.406824	0.0685813	0.130961	175	1942
29189	St. Louis County, Missouri	674	1016315	11.9237	11.3476	13.017	10.4341	2.58285	0.0192629	0.111883	21177	104927
29195	Saline County, Missouri	25	23756	5.76814	5.81013	6.52162	5.68027	0.841351	0.0171313	0.117894	323	953
29197	Schuyler County, Missouri	5	4170	4.81679	4.72199	4.88762	4.57735	0.310277	0.00926536	0.074521	21	105
29199	Scotland County, Missouri	7	4983	4.66231	4.66664	5.90317	4.78359	1.11958	0.0184973	0.0815175	6	168
29201	Scott County, Missouri	35	40422	7.16964	6.91039	7.93623	6.72531	1.21092	0.0142118	0.110471	831	1628
29203	Shannon County, Missouri	8	8324	2.3972	2.39118	2.71474	2.06743	0.647305	0.099445	0.00430669	72	127
29205	Shelby County, Missouri	7	6799	4.5863	4.51029	5.0674	4.59577	0.471627	0.0175691	0.078103	27	230
29207	Stoddard County, Missouri	26	29705	5.64586	5.71275	6.00105	5.61342	0.387632	0.0226554	0.127966	141	987
29209	Stone County, Missouri	25	28658	3.59262	3.58597	3.06395	3.71474	-0.650792	0.0237496	0.0320717	95	1278
29211	Sullivan County, Missouri	8	7219	4.37714	4.39454	4.8793	3.86167	1.01763	0.0191768	0.0711492	57	153
29213	Taney County, Missouri	31	39703	4.1535	4.06854	4.1375	4.14032	-0.0028216	0.0349923	0.0641377	190	1541
29215	Texas County, Missouri	22	23003	3.15735	3.12838	3.5862	3.07098	0.515214	0.0762301	0.0515439	145	610
29217	Vernon County, Missouri	18	20454	5.94057	5.79858	6.75143	5.75336	0.998076	0.0248113	0.140835	69	712
29219	Warren County, Missouri	18	24525	3.79949	3.75067	4.09934	3.47633	0.623013	0.0471425	0.0595291	166	1741
29221	Washington County, Missouri	19	23344	2.51091	2.45164	2.80119	2.45997	0.341219	0.11102	0.0416335	100	518
29223	Wayne County, Missouri	14	13259	2.144	2.22769	2.10292	2.32983	-0.226902	0.0503879	0	55	336
29225	Webster County, Missouri	22	31045	4.77781	4.69917	5.33191	4.59438	0.737527	0.0348581	0.116051	120	1000
29227	Worth County, Missouri	3	2382	4.84099	5.02007	6.47056	4.73831	1.73225	0.0207322	0.104903	2	53
29229	Wright County, Missouri	19	17955	4.24459	4.23442	4.34258	4.14131	0.20127	0.0460912	0.0990532	97	452
29510	St. Louis city, Missouri	450	348189	14.9466	14.8516	15.1323	14.8518	0.280584	0.00240719	0.043923	35053	10136
30001	Beaverhead County, Montana	9	9202	7.73298	7.83229	8.09005	7.57872	0.511333	0.0118012	0.0940807	72	321
30003	Big Horn County, Montana	13	12671	5.46786	5.65146	5.61029	5.92304	-0.31275	0.00474336	0.0636778	763	204
30005	Blaine County, Montana	8	7009	5.3321	5.28268	4.94456	5.63029	-0.68573	0.00887356	0.0805427	447	170
30007	Broadwater County, Montana	4	4385	6.43247	6.37795	7.21618	5.94531	1.27087	0.00595841	0.0669498	4	170
30009	Carbon County, Montana	11	9552	6.50439	6.37519	6.71937	6.4653	0.254069	0.0130919	0.102916	40	435
30011	Carter County, Montana	2	1360	4.22818	4.21946	4.22818	4.21965	0.00853143	1.76277e-05	0.00142963	6	39
30013	Cascade County, Montana	72	80357	9.27718	8.96111	10.1	8.62353	1.47644	0.0170795	0.110798	1070	3477
30015	Chouteau County, Montana	10	5970	5.55221	5.93787	5.14574	5.75232	-0.606581	0.0113143	0.0931574	123	191
30017	Custer County, Montana	16	11696	6.03985	6.1143	6.33913	6.05481	0.284319	0.00767185	0.0670294	47	404
30019	Daniels County, Montana	6	2017	4.51731	4.90892	5.85145	5.10415	0.747306	0.010133	0.0789836	5	81
30021	Dawson County, Montana	12	9059	5.19105	5.39224	5.59385	5.39689	0.196964	0.0102178	0.0752582	30	358
30023	Deer Lodge County, Montana	12	9417	7.95786	8.15799	8.94329	7.85377	1.08952	0.00961048	0.0824405	44	252
30025	Fallon County, Montana	3	2837	5.57079	5.57285	6.36122	5.86963	0.491596	0.0165037	0.086212	9	84
30027	Fergus County, Montana	6	11893	6.61532	6.7787	7.6461	6.67141	0.974683	0.0106524	0.0905737	53	480
30029	Flathead County, Montana	71	74471	5.5119	5.71091	5.72612	5.51426	0.211859	0.0660693	0.149845	408	3746
30031	Gallatin County, Montana	43	67831	7.66899	7.60657	8.14425	7.01531	1.12894	0.0184365	0.124308	329	4125
30033	Garfield County, Montana	2	1279	4.37106	4.37314	NA	4.38815	NA	3.29304e-05	0.00467805	0	24
30035	Glacier County, Montana	16	13247	6.82323	7.26989	7.56748	7.09316	0.474319	0.0102151	0.0870077	1044	235
30037	Golden Valley County, Montana	1	1042	5.29973	5.29973	5.29973	5.29973	0	0	0	5	28
30039	Granite County, Montana	3	2830	5.64276	5.63759	5.65858	5.22301	0.435568	0.0226841	0.123034	13	124
30041	Hill County, Montana	21	16673	6.25969	6.32422	6.25552	6.30596	-0.0504395	0.0102303	0.0915251	370	537
30043	Jefferson County, Montana	10	10049	6.45337	6.18121	7.08585	5.73831	1.34754	0.0171356	0.119966	41	637
30045	Judith Basin County, Montana	3	2329	5.65393	5.65909	6.0978	5.58013	0.51767	0.00154119	0.0346764	2	75
30047	Lake County, Montana	40	26507	4.61782	5.14355	5.69061	4.38297	1.30764	0.0441738	0.112552	999	802
30049	Lewis and Clark County, Montana	48	55716	8.64012	8.21722	8.99605	8.19181	0.804245	0.0250654	0.131698	404	3139
30051	Liberty County, Montana	3	2158	6.10961	6.29927	NA	6.35545	NA	0.0136128	0.0967195	0	71
30053	Lincoln County, Montana	15	18837	4.30815	3.9186	4.78659	3.41296	1.37362	0.107642	0.121554	143	520
30055	McCone County, Montana	3	1977	4.55984	4.5873	5.75012	4.08917	1.66096	0.0148203	0.0734052	2	62
30057	Madison County, Montana	7	6851	6.58213	6.55565	6.50191	6.53815	-0.0362438	0.00209535	0.0412269	41	281
30059	Meagher County, Montana	3	1932	6.85885	6.76932	6.85808	6.60581	0.252264	0.0128878	0.100155	10	57
30061	Mineral County, Montana	4	3884	3.23594	3.19008	3.43918	3.18488	0.254298	0.0173367	0.000264195	22	131
30063	Missoula County, Montana	72	95802	7.52526	7.48261	8.7993	6.90692	1.89238	0.0447277	0.143914	873	5124
30065	Musselshell County, Montana	5	4497	5.57251	5.72446	5.68323	5.5541	0.129123	0.014811	0.104505	30	142
30067	Park County, Montana	17	15694	7.09992	7.26705	7.47097	6.92763	0.543339	0.0113895	0.0911506	85	671
30069	Petroleum County, Montana	1	493	4.75749	4.75749	NA	4.75749	NA	0	0	0	16
30071	Phillips County, Montana	8	4601	4.94171	5.33115	5.009	5.11566	-0.106658	0.0125692	0.0972583	62	116
30073	Pondera County, Montana	10	6424	6.52162	6.561	6.07489	6.73256	-0.657674	0.00735957	0.0764273	120	228
30075	Powder River County, Montana	3	1858	5.06693	5.10723	6.18565	4.84099	1.34466	0.00920619	0.0797083	2	43
30077	Powell County, Montana	10	7180	6.27385	6.89371	7.20269	6.81465	0.388044	0.0223192	0.117076	34	189
30079	Prairie County, Montana	2	1199	4.76903	4.80513	4.76903	4.66641	0.102618	0.00949007	0.0658465	4	37
30081	Ravalli County, Montana	27	36070	5.94328	5.9118	6.3546	5.68769	0.666909	0.0156907	0.108485	102	1627
30083	Richland County, Montana	10	9667	4.58733	4.68017	5.10083	4.6996	0.401228	0.011186	0.0604554	74	312
30085	Roosevelt County, Montana	12	10620	4.88706	5.02253	5.25114	4.78514	0.465997	0.0137647	0.0792126	908	202
30087	Rosebud County, Montana	13	9383	5.96087	5.77016	5.35091	6.12881	-0.777902	0.00831264	0.083865	407	352
30089	Sanders County, Montana	13	10227	3.7643	3.44761	4.17004	2.98557	1.18447	0.0784725	0.0681958	173	288
30091	Sheridan County, Montana	7	4105	3.97293	4.29984	4.58245	4.32109	0.261364	0.00861524	0.0476553	27	152
30093	Silver Bow County, Montana	43	34606	9.79201	9.64908	10.0908	9.24965	0.841149	0.00855937	0.0633004	279	1465
30095	Stillwater County, Montana	8	8195	5.99408	5.96839	6.30757	5.96853	0.339034	0.00345702	0.0540127	15	414
30097	Sweet Grass County, Montana	5	3609	6.94351	6.80823	7.44646	6.73083	0.715624	0.0105665	0.085893	11	173
30099	Teton County, Montana	8	6445	6.33373	6.42205	6.85243	6.18588	0.666549	0.00689031	0.0739745	36	204
30101	Toole County, Montana	8	5267	7.11365	7.07136	7.21897	6.93462	0.284357	0.00437583	0.05628	41	131
30103	Treasure County, Montana	1	861	4.76656	4.76656	4.76656	4.76656	0	0	0	8	22
30105	Valley County, Montana	12	7675	5.08199	5.20935	4.68734	5.26151	-0.574165	0.0104704	0.0902381	130	270
30107	Wheatland County, Montana	3	2259	6.50427	6.41595	6.55721	6.37338	0.183826	0.00498335	0.053528	11	43
30109	Wibaux County, Montana	2	1068	4.60601	4.7347	5.53466	4.8821	0.652563	0.0147711	0.0642228	2	37
30111	Yellowstone County, Montana	97	129352	8.58031	8.37591	9.27577	8.04791	1.22786	0.0136979	0.100782	1527	7567
31001	Adams County, Nebraska	28	31151	7.06168	7.19409	8.22028	6.85602	1.36426	0.0130172	0.0953224	156	1461
31003	Antelope County, Nebraska	10	7452	4.57642	4.68934	4.52645	4.86158	-0.335121	0.0117043	0.0781376	7	210
31005	Arthur County, Nebraska	1	444	5.2905	5.2905	5.2905	5.2905	0	0	0	2	18
31007	Banner County, Nebraska	1	819	5.73606	5.73606	5.73606	5.73606	0	0	0	4	32
31009	Blaine County, Nebraska	1	583	4.60454	4.60454	NA	4.60454	NA	0	0	0	11
31011	Boone County, Nebraska	7	6259	5.04814	5.13994	4.65705	5.24089	-0.583834	0.0174612	0.106543	7	214
31013	Box Butte County, Nebraska	12	12158	7.43132	7.30731	7.58646	7.44317	0.143289	0.0115271	0.0982278	189	693
31015	Boyd County, Nebraska	2	2438	3.90914	3.8751	3.90914	3.85201	0.0571324	0.000616054	0	4	65
31017	Brown County, Nebraska	2	3525	4.3644	4.35618	4.40685	4.34561	0.061245	0.000140866	0.00965545	8	113
31019	Buffalo County, Nebraska	38	42259	6.99188	7.07833	7.5444	6.94522	0.59918	0.01533	0.108889	249	2049
31021	Burt County, Nebraska	8	7791	4.71889	4.99953	4.46931	4.9577	-0.48839	0.00867797	0.079481	28	318
31023	Butler County, Nebraska	6	8767	5.04422	5.04088	5.11548	5.01403	0.101449	0.00617517	0.067619	15	361
31025	Cass County, Nebraska	21	24334	5.85716	5.72512	5.9377	5.4387	0.498995	0.00942097	0.0896929	16	1754
31027	Cedar County, Nebraska	11	9615	4.4566	4.53401	NA	4.57625	NA	0.0141895	0.069122	0	272
31029	Chase County, Nebraska	5	4068	5.90376	6.08757	6.34455	6.33282	0.0117306	0.00794593	0.0769337	5	185
31031	Cherry County, Nebraska	7	6148	4.83286	4.78527	4.93767	4.6667	0.27097	0.00507674	0.0624206	61	237
31033	Cheyenne County, Nebraska	10	9830	8.0569	8.23829	8.93552	7.90032	1.0352	0.0194247	0.127945	71	443
31035	Clay County, Nebraska	8	7039	5.31004	5.35256	5.72796	5.41925	0.308711	0.00568462	0.0682424	24	284
31037	Colfax County, Nebraska	10	10441	5.36181	5.44173	6.05278	5.48002	0.572762	0.0118341	0.0967078	97	314
31039	Cuming County, Nebraska	8	10203	5.02723	4.99951	5.78389	5.14263	0.641258	0.016413	0.104077	63	370
31041	Custer County, Nebraska	14	11793	5.39247	5.46128	6.24917	5.53988	0.709288	0.0132815	0.104929	19	393
31043	Dakota County, Nebraska	12	20253	8.20977	7.92541	8.80419	7.71829	1.0859	0.0263197	0.133978	331	941
31045	Dawes County, Nebraska	10	9060	6.64456	6.49517	7.05988	6.74825	0.311627	0.0113033	0.0947236	53	404
31047	Dawson County, Nebraska	23	24365	6.6339	6.74064	7.39665	6.44015	0.956503	0.0136956	0.105659	318	827
31049	Deuel County, Nebraska	2	2098	6.34134	6.43183	6.1826	6.42945	-0.246843	0.00149599	0.0305413	13	89
31051	Dixon County, Nebraska	8	6339	4.59154	4.60911	5.38887	4.54287	0.846	0.00808063	0.061972	26	177
31053	Dodge County, Nebraska	32	36160	6.77569	6.63883	6.59819	6.63486	-0.0366677	0.0140199	0.103494	128	1662
31055	Douglas County, Nebraska	469	463585	11.4255	11.3456	12.6473	10.4633	2.18398	0.0141683	0.104451	11337	38295
31057	Dundy County, Nebraska	3	2292	6.16872	6.08509	6.10964	6.05597	0.0536683	0.0064908	0.0646909	6	87
31059	Fillmore County, Nebraska	5	6634	5.18513	5.18572	4.15915	5.02014	-0.860987	0.00829764	0.0779336	4	283
31061	Franklin County, Nebraska	5	3574	5.08967	5.04764	5.32877	5.08122	0.247545	0.00529473	0.0557222	5	110
31063	Frontier County, Nebraska	4	3099	5.06345	5.11691	5.63513	4.9827	0.652427	0.00421723	0.0553652	9	124
31065	Furnas County, Nebraska	6	5324	5.66451	5.64533	5.35145	5.66061	-0.309167	0.00577789	0.067743	8	191
31067	Gage County, Nebraska	22	22993	5.86308	5.66364	5.68135	5.6034	0.0779452	0.0138855	0.108239	39	964
31069	Garden County, Nebraska	3	2292	5.29897	5.67799	5.77314	5.83793	-0.064797	0.00336448	0.0438396	8	63
31071	Garfield County, Nebraska	2	1902	4.59211	4.81513	NA	4.62827	NA	0.00615832	0.0447025	0	53
31073	Gosper County, Nebraska	2	2143	5.04517	5.01994	4.95428	4.96337	-0.00908935	0.00305266	0.0451266	5	100
31075	Grant County, Nebraska	1	747	4.88746	4.88746	NA	4.88746	NA	0	0	0	17
31077	Greeley County, Nebraska	2	2714	4.61811	4.61672	NA	4.5954	NA	0.000129376	0.00928711	0	68
31079	Hall County, Nebraska	45	53534	8.20957	8.2179	9.04617	7.60597	1.4402	0.0157177	0.111281	704	2420
31081	Hamilton County, Nebraska	9	9403	5.44148	5.47174	7.54425	5.19454	2.3497	0.0156804	0.114255	7	452
31083	Harlan County, Nebraska	3	3786	5.20796	5.17924	NA	5.14052	NA	0.00279463	0.0421827	0	109
31085	Hayes County, Nebraska	2	1068	4.81117	4.81673	4.85296	4.8164	0.0365661	2.77661e-05	0.0042613	3	32
31087	Hitchcock County, Nebraska	4	3111	5.46308	5.37152	5.37756	5.29727	0.0802864	0.00385922	0.0525051	14	106
31089	Holt County, Nebraska	12	11551	4.66782	4.61425	5.39303	4.70312	0.689907	0.0145688	0.0757322	14	371
31091	Hooker County, Nebraska	1	783	6.15068	6.15068	6.15068	6.15068	0	0	0	2	20
31093	Howard County, Nebraska	6	6567	5.04002	5.08825	4.33705	5.38502	-1.04797	0.0120888	0.0912953	15	222
31095	Jefferson County, Nebraska	6	8333	5.04204	5.1314	5.70271	4.99979	0.702922	0.0118241	0.090904	46	296
31097	Johnson County, Nebraska	4	4488	4.99758	4.99421	5.47766	4.91703	0.560634	0.00696924	0.0661578	22	167
31099	Kearney County, Nebraska	4	6882	6.1465	6.04882	5.55604	5.79126	-0.235226	0.0177632	0.11916	13	320
31101	Keith County, Nebraska	9	8875	6.90312	6.70932	6.87512	6.49737	0.377754	0.00905331	0.0885057	40	343
31103	Keya Paha County, Nebraska	1	983	3.55675	3.55675	NA	3.55675	NA	0	0	0	19
31105	Kimball County, Nebraska	4	4089	8.07051	7.9519	7.97906	7.93815	0.0409061	0.00745662	0.0714568	12	151
31107	Knox County, Nebraska	6	9374	4.16329	4.15026	3.51618	4.15952	-0.643341	0.00704301	0.033059	130	222
31109	Lancaster County, Nebraska	186	250291	9.16345	8.9143	10.5404	8.13459	2.40585	0.0182077	0.115426	2678	18220
31111	Lincoln County, Nebraska	37	34632	7.64232	7.45941	8.33814	7.24334	1.0948	0.0205017	0.126791	266	1979
31113	Logan County, Nebraska	1	774	5.09224	5.09224	5.09224	5.09224	0	0	0	2	21
31115	Loup County, Nebraska	1	712	4.55253	4.55253	NA	4.55253	NA	0	0	0	15
31117	McPherson County, Nebraska	1	533	5.00795	5.00795	5.00795	5.00795	0	0	0	2	18
31119	Madison County, Nebraska	29	35226	6.67841	6.69377	7.0781	6.59644	0.481656	0.0170974	0.111066	296	1652
31121	Merrick County, Nebraska	9	8204	5.09796	5.25014	4.95805	5.29434	-0.336285	0.0124794	0.0978544	17	276
31123	Morrill County, Nebraska	5	5440	6.31849	6.41464	6.49886	6.29013	0.208728	0.00897257	0.0846165	53	159
31125	Nance County, Nebraska	5	4038	4.91713	4.92292	4.76964	4.89147	-0.121828	0.0124774	0.0780625	9	132
31127	Nemaha County, Nebraska	8	7576	5.64738	5.66924	7.84035	5.8306	2.00975	0.0153537	0.112589	7	385
31129	Nuckolls County, Nebraska	5	5057	5.00206	5.07053	4.90073	5.0375	-0.136773	0.0115675	0.0949591	10	129
31131	Otoe County, Nebraska	12	15396	6.27413	6.19724	7.14201	6.01675	1.12526	0.0163505	0.118211	43	761
31133	Pawnee County, Nebraska	3	3087	5.04065	5.13466	5.48552	4.96997	0.515547	0.0156187	0.102394	4	100
31135	Perkins County, Nebraska	4	3200	6.00186	5.90911	5.93542	5.84041	0.0950062	0.00757597	0.0737614	9	149
31137	Phelps County, Nebraska	11	9747	6.17998	6.27669	6.38321	6.28264	0.100568	0.0139908	0.107292	21	495
31139	Pierce County, Nebraska	6	7857	4.69763	4.90972	5.32445	4.86705	0.457395	0.013431	0.0824723	14	309
31141	Platte County, Nebraska	27	31662	6.51037	6.38827	7.06459	6.18397	0.880623	0.0227811	0.136797	167	1605
31143	Polk County, Nebraska	5	5639	4.65988	4.65127	4.49869	4.67662	-0.177939	0.00792412	0.0615666	9	207
31145	Red Willow County, Nebraska	12	11448	6.27974	6.25138	6.29799	6.25523	0.042759	0.00859521	0.0810239	51	405
31147	Richardson County, Nebraska	8	9531	5.34309	6.15123	6.41957	6.09453	0.325036	0.0163547	0.114816	45	305
31149	Rock County, Nebraska	2	1756	4.56312	4.59982	4.56312	4.40158	0.161538	0.0129608	0.0607067	10	42
31151	Saline County, Nebraska	10	13843	5.49137	5.68882	6.37874	5.86087	0.51787	0.0122732	0.0946426	100	543
31153	Sarpy County, Nebraska	118	122595	8.48219	8.4865	9.16854	8.09203	1.07652	0.00927221	0.0840125	677	10844
31155	Saunders County, Nebraska	16	19830	5.22161	5.22965	5.05542	5.29068	-0.235261	0.00908597	0.0868123	22	1144
31157	Scotts Bluff County, Nebraska	36	36951	8.17513	8.27237	8.45627	8.18127	0.274997	0.00817083	0.0769321	886	1686
31159	Seward County, Nebraska	12	16496	5.13018	5.1149	5.60175	5.10473	0.497018	0.00832961	0.0803216	27	970
31161	Sheridan County, Nebraska	7	6198	5.83973	5.76217	5.94368	5.77876	0.16492	0.010919	0.0900934	109	169
31163	Sherman County, Nebraska	5	3318	4.98624	4.9628	6.14093	4.90614	1.23479	0.00582602	0.0668544	6	71
31165	Sioux County, Nebraska	2	1475	5.61008	5.58869	5.6599	5.60509	0.0548095	0.000261665	0.0130998	6	60
31167	Stanton County, Nebraska	6	6455	4.88476	5.09325	5.32598	5.06236	0.263621	0.0148716	0.0887874	5	234
31169	Thayer County, Nebraska	5	6055	4.53698	4.54476	4.60316	4.55138	0.0517866	0.000120243	0.00886961	3	228
31171	Thomas County, Nebraska	1	729	4.91791	4.91791	4.91791	4.91791	0	0	0	4	27
31173	Thurston County, Nebraska	10	7171	4.59981	4.67224	4.44595	5.10843	-0.662473	0.0100343	0.0715511	361	105
31175	Valley County, Nebraska	5	4647	5.47057	5.37636	5.90097	5.3756	0.525375	0.0124916	0.0980182	6	113
31177	Washington County, Nebraska	18	18780	5.94245	5.87924	5.80608	5.74924	0.0568311	0.00883482	0.0855446	22	1614
31179	Wayne County, Nebraska	9	9851	5.7203	5.72111	6.50338	5.85205	0.651327	0.0248423	0.13358	30	343
31181	Webster County, Nebraska	5	4061	5.1307	5.13423	5.21591	5.10183	0.114087	0.00804191	0.0797778	5	114
31183	Wheeler County, Nebraska	1	886	4.1659	4.1659	4.1659	4.1659	0	0	0	2	27
31185	York County, Nebraska	11	14598	6.08781	5.97069	7.49383	5.80149	1.69234	0.0167896	0.118313	31	628
32001	Churchill County, Nevada	18	23982	8.61101	8.63075	8.40473	8.41444	-0.00970684	0.00379284	0.0571208	288	1311
32003	Clark County, Nevada	832	1375765	15.0284	14.946	16.2863	14.2297	2.05659	0.0132889	0.10011	35040	90473
32005	Douglas County, Nevada	29	41259	8.67054	8.8437	9.02122	8.67617	0.345049	0.00199742	0.0362416	271	4369
32007	Elko County, Nevada	27	45291	9.04736	8.50397	8.72289	8.48174	0.241154	0.00711369	0.0750421	877	2882
32009	Esmeralda County, Nevada	2	971	8.26175	8.23065	8.09582	8.33063	-0.234811	0.000601906	0.0199833	24	53
32011	Eureka County, Nevada	2	1651	8.19251	8.0202	8.00016	8.02764	-0.0274789	0.0017272	0.0327675	33	98
32013	Humboldt County, Nevada	11	16106	8.64049	8.56809	8.19737	8.66972	-0.472348	0.0102894	0.0879568	315	1090
32015	Lander County, Nevada	6	5794	8.84913	9.23436	9.25598	9.25076	0.00521957	0.00524953	0.0616404	112	285
32017	Lincoln County, Nevada	4	4165	7.60197	7.57728	7.3745	7.56773	-0.193236	0.000455226	0.0191994	18	164
32019	Lyon County, Nevada	18	34501	8.78517	9.05381	9.01786	8.91889	0.0989718	0.00233862	0.0440536	388	1628
32021	Mineral County, Nevada	6	5071	8.92566	9.18954	8.70998	9.40287	-0.692893	0.00301361	0.0468405	242	185
32023	Nye County, Nevada	22	32485	8.12913	7.91401	8.22026	8.00755	0.212709	0.0043778	0.0557644	409	1782
32027	Pershing County, Nevada	5	6693	8.82504	8.53904	9.66391	8.88439	0.77952	0.0136909	0.0962726	90	229
32029	Storey County, Nevada	3	3399	10.0397	10.2197	10.2194	10.2142	0.00523831	7.36397e-06	0.000815069	41	330
32031	Washoe County, Nevada	215	339486	14.197	14.2118	16.2228	12.7913	3.43147	0.0165828	0.116938	5457	27942
32033	White Pine County, Nevada	10	9181	9.62863	9.46623	9.78592	9.58309	0.202829	0.00562335	0.0631917	135	355
32510	Carson City, Nevada	35	52457	11.0574	10.8668	11.1564	10.5752	0.581278	0.00221265	0.0421804	580	3606
33001	Belknap County, New Hampshire	49	56325	4.26499	4.02234	5.14878	3.6899	1.45888	0.0853539	0.106748	95	4341
33003	Carroll County, New Hampshire	40	43666	2.61988	2.54424	2.82537	2.6151	0.21027	0.0408752	0.00475149	90	3169
33005	Cheshire County, New Hampshire	60	73825	3.8753	3.8749	4.22288	3.39713	0.825743	0.110034	0.121956	134	5194
33007	Coos County, New Hampshire	35	33111	3.46667	3.30627	3.85139	2.93695	0.914443	0.116526	0.0875381	74	1330
33009	Grafton County, New Hampshire	66	81743	3.07689	3.14497	4.246	2.98894	1.25706	0.0888438	0.0551171	360	6020
33011	Hillsborough County, New Hampshire	256	380841	9.18664	8.34118	11.9134	7.34544	4.56796	0.0983542	0.219393	2012	42063
33013	Merrimack County, New Hampshire	92	136225	4.61492	4.69151	6.75667	4.29825	2.45843	0.131759	0.179934	415	12902
33015	Rockingham County, New Hampshire	165	277359	7.01135	6.59936	7.69858	6.50693	1.19165	0.047156	0.166195	466	35248
33017	Strafford County, New Hampshire	74	112233	5.34992	5.41172	6.51372	5.04111	1.47261	0.0761466	0.154721	276	8531
33019	Sullivan County, New Hampshire	36	40458	3.17077	3.17899	3.30679	2.77938	0.527408	0.107979	0.0627229	104	2709
34001	Atlantic County, New Jersey	176	252552	10.2759	9.80595	11.8224	9.19405	2.62833	0.0286879	0.149477	7465	16400
34003	Bergen County, New Jersey	815	884118	20.5351	20.1694	22.798	18.7948	4.0031	0.0204844	0.127524	9988	114817
34005	Burlington County, New Jersey	294	423394	13.9217	13.842	14.3376	13.4726	0.865012	0.0225505	0.129618	4111	45939
34007	Camden County, New Jersey	407	508932	17.7385	17.2478	20.0177	16.1945	3.82324	0.0162492	0.113376	14723	41532
34009	Cape May County, New Jersey	80	102326	8.50222	8.26292	8.80334	8.31675	0.486584	0.0243636	0.1362	1195	9278
34011	Cumberland County, New Jersey	100	146438	9.66307	9.83042	11.0672	9.43145	1.6358	0.0266918	0.130917	5506	7016
34013	Essex County, New Jersey	703	793633	21.0368	21.0417	23.2979	17.5027	5.79519	0.0126006	0.0981621	52394	51719
34015	Gloucester County, New Jersey	196	254673	13.5541	13.5147	13.8012	13.3967	0.404462	0.0165651	0.107278	2599	25528
34017	Hudson County, New Jersey	427	608975	25.5255	25.7161	26.0924	25.5902	0.502196	0.00348641	0.0511034	36583	29756
34019	Hunterdon County, New Jersey	78	121989	8.88663	8.83674	9.92377	8.7491	1.17468	0.0144118	0.11137	243	22345
34021	Mercer County, New Jersey	237	350761	15.1665	14.5836	17.408	13.0113	4.39678	0.0162759	0.116507	9149	36468
34023	Middlesex County, New Jersey	584	750162	16.758	16.7099	17.9742	15.9739	2.00029	0.0121936	0.100267	10333	71584
34025	Monmouth County, New Jersey	527	615301	13.4836	13.2165	14.6083	12.8589	1.74939	0.00736589	0.0766952	7441	83592
34027	Morris County, New Jersey	299	470212	11.2523	10.9147	12.3713	10.4983	1.87304	0.0230624	0.137263	2521	77049
34029	Ocean County, New Jersey	341	510916	11.2211	11.4911	12.1213	11.4146	0.706702	0.0148995	0.107734	3172	47825
34031	Passaic County, New Jersey	380	489049	20.0543	19.622	22.8363	15.7941	7.04217	0.0418007	0.150665	16575	37319
34033	Salem County, New Jersey	49	64285	10.931	10.7325	12.062	10.3839	1.67814	0.0148821	0.112026	1583	5180
34035	Somerset County, New Jersey	159	297490	13.2411	12.4394	14.9335	11.4959	3.43763	0.0164846	0.119408	1865	45360
34037	Sussex County, New Jersey	116	144166	7.29305	7.31402	8.47576	7.19159	1.28417	0.0316397	0.160734	255	20032
34039	Union County, New Jersey	453	522541	19.4898	19.3607	20.9428	17.2568	3.68597	0.0131849	0.100953	14658	46447
34041	Warren County, New Jersey	82	102437	9.97147	9.53031	11.7896	8.76111	3.02845	0.0376544	0.178705	342	12254
35001	Bernalillo County, New Mexico	432	556678	14.5496	14.2018	14.7735	13.7519	1.02163	0.0118383	0.0995482	28726	32557
35003	Catron County, New Mexico	3	3543	7.99016	7.89541	7.80261	7.82992	-0.0273069	0.00141584	0.0306702	157	91
35005	Chaves County, New Mexico	49	61382	8.76055	8.70804	8.98055	8.40573	0.574812	0.00650394	0.0702748	3789	1850
35006	Cibola County, New Mexico	23	25595	9.3607	9.47567	9.44422	9.65757	-0.213352	0.00317867	0.0518971	2264	273
35007	Colfax County, New Mexico	15	14189	9.14649	8.80919	9.41744	7.95155	1.46589	0.00917777	0.0869827	960	423
35009	Curry County, New Mexico	39	45044	9.41644	9.12165	9.59071	8.90658	0.68413	0.00696433	0.0720238	2463	1303
35011	De Baca County, New Mexico	4	2240	7.28813	7.52836	8.05449	6.92022	1.13427	0.0127605	0.0995376	157	59
35013	Dona Ana County, New Mexico	119	174682	9.95723	9.62099	9.83017	9.45638	0.373784	0.00912352	0.0884936	14031	5008
35015	Eddy County, New Mexico	39	51658	8.77231	8.47414	8.70765	8.29542	0.412237	0.00852163	0.0814477	2810	1834
35017	Grant County, New Mexico	26	31002	9.52497	9.4295	9.95405	8.86317	1.09088	0.00538159	0.0655168	2240	776
35019	Guadalupe County, New Mexico	5	4680	7.93921	7.91307	8.1638	7.73173	0.432067	0.00479715	0.0614762	592	13
35021	Harding County, New Mexico	1	810	6.66496	6.66496	6.66496	6.66496	0	0	0	82	14
35023	Hidalgo County, New Mexico	6	5932	9.10672	8.80669	9.19357	8.04371	1.14985	0.00765624	0.0767514	549	106
35025	Lea County, New Mexico	64	55511	8.98361	8.92179	9.28221	8.89437	0.38784	0.00708933	0.0704829	3243	1616
35027	Lincoln County, New Mexico	13	19411	7.73556	7.69773	7.94702	7.47041	0.476609	0.00359298	0.0555066	691	1103
35028	Los Alamos County, New Mexico	18	18343	9.1866	9.15215	9.73814	9.03156	0.706575	0.00166589	0.0364698	102	3521
35029	Luna County, New Mexico	15	25016	9.88795	9.27358	9.56815	9.1065	0.461642	0.00771993	0.0814375	2431	315
35031	McKinley County, New Mexico	60	74798	9.59213	9.912	9.67126	11.0003	-1.32903	0.0047608	0.063352	8150	736
35033	Mora County, New Mexico	5	5180	6.84944	6.86427	6.83442	6.99909	-0.164673	0.00229745	0.0424943	713	77
35035	Otero County, New Mexico	45	62298	8.60688	8.55277	8.5961	8.39028	0.205815	0.00694662	0.0757185	3392	1544
35037	Quay County, New Mexico	11	10155	8.33786	8.19252	8.81681	8.16262	0.654192	0.00946952	0.0847831	723	275
35039	Rio Arriba County, New Mexico	32	41190	8.76164	8.66159	8.64773	8.48121	0.166513	0.00415691	0.058205	4289	470
35041	Roosevelt County, New Mexico	13	18018	9.12817	8.93695	9.59011	8.40935	1.18076	0.0136241	0.101894	939	478
35043	Sandoval County, New Mexico	73	89908	9.87912	10.2375	9.61103	10.4754	-0.864404	0.00599695	0.0662627	3289	4615
35045	San Juan County, New Mexico	82	113801	11.7383	11.9412	10.9655	12.6793	-1.71379	0.00790688	0.0788852	6609	3875
35047	San Miguel County, New Mexico	24	30126	9.28627	9.04945	9.42571	8.25139	1.17432	0.0152268	0.110753	3477	320
35049	Santa Fe County, New Mexico	89	129292	10.1656	10.5675	10.8533	10.2675	0.585853	0.00902861	0.0859976	6557	8890
35051	Sierra County, New Mexico	6	13270	9.06248	8.87779	9.15149	8.59728	0.554205	0.0059323	0.0659746	642	309
35053	Socorro County, New Mexico	14	18078	8.62315	8.58859	8.68594	8.44625	0.239691	0.00266107	0.047274	1697	485
35055	Taos County, New Mexico	24	29979	8.34417	8.25121	8.34187	8.1633	0.178568	0.00562398	0.0700469	3004	689
35057	Torrance County, New Mexico	13	16911	8.53104	8.67195	8.90825	8.54614	0.362112	0.00426616	0.0594272	745	404
35059	Union County, New Mexico	3	4174	8.55968	8.54763	8.93431	8.10779	0.826514	0.0111343	0.0864998	271	114
35061	Valencia County, New Mexico	48	66152	9.23381	9.24531	9.32526	9.29394	0.0313162	0.00178472	0.0391556	3767	1719
36001	Albany County, New York	233	294565	11.0713	10.6092	13.8657	9.39022	4.47552	0.0475341	0.172715	7415	26146
36003	Allegany County, New York	43	49927	3.78581	3.9767	4.51247	4.21163	0.300836	0.044756	0.0754016	208	1901
36005	Bronx County, New York	957	1332650	26.4471	26.3326	26.3697	25.5523	0.81745	0.00180039	0.0380476	156176	19901
36007	Broome County, New York	212	200536	8.62499	8.10277	10.563	7.36411	3.1989	0.0571863	0.194975	2948	12115
36009	Cattaraugus County, New York	89	83955	4.79147	4.74158	5.42968	4.71496	0.714725	0.0752684	0.148052	569	3349
36011	Cayuga County, New York	77	81963	6.5557	6.40705	7.88042	6.23804	1.64238	0.0489354	0.168058	448	4275
36013	Chautauqua County, New York	121	139750	6.5294	6.29088	8.75852	5.91645	2.84207	0.0606096	0.18114	1484	6314
36015	Chemung County, New York	96	91070	6.31057	6.06483	7.58806	5.4271	2.16097	0.0613216	0.146329	893	4850
36017	Chenango County, New York	51	51401	4.51159	4.5222	4.37346	4.53287	-0.159409	0.0543362	0.114586	149	2363
36019	Clinton County, New York	78	79894	5.01282	4.80411	6.79954	4.9159	1.88365	0.102571	0.15985	391	4328
36021	Columbia County, New York	64	63094	5.91123	5.93653	8.36007	5.45297	2.9071	0.0330502	0.14516	551	4827
36023	Cortland County, New York	48	48599	6.90682	6.8565	7.83817	6.81145	1.02672	0.0488804	0.158314	337	2304
36025	Delaware County, New York	55	48055	3.63428	3.62768	4.15129	3.45659	0.694695	0.0380129	0.0541972	242	2202
36027	Dutchess County, New York	196	280150	8.7227	8.09104	11.6447	7.38448	4.26021	0.0423903	0.189418	3686	28172
36029	Erie County, New York	912	950265	12.2572	11.3836	14.197	10.0681	4.12899	0.0456287	0.167711	31183	67175
36031	Essex County, New York	41	38851	2.62136	2.63365	2.96647	2.70427	0.262203	0.0896814	0.0186988	121	1909
36033	Franklin County, New York	41	51134	3.29628	3.35734	2.41836	3.11243	-0.694078	0.0822262	0.0647396	429	1662
36035	Fulton County, New York	56	55073	5.06889	4.98075	6.56239	4.79195	1.77044	0.078083	0.140655	222	2526
36037	Genesee County, New York	57	60370	6.93783	6.89398	7.22465	6.78692	0.437736	0.0160619	0.109399	319	3443
36039	Greene County, New York	44	48195	4.28696	4.35339	6.36948	4.05862	2.31086	0.110842	0.14566	360	2714
36041	Hamilton County, New York	8	5379	1.63582	1.64035	1.43774	1.6324	-0.194669	0.0242044	0	9	274
36043	Herkimer County, New York	57	64427	5.33306	5.21032	6.68966	4.992	1.69765	0.0634215	0.145635	166	2673
36045	Jefferson County, New York	81	111738	5.2777	5.15073	6.27896	4.9641	1.31486	0.0481297	0.141371	835	4526
36047	Kings County, New York	2061	2465326	25.9697	25.8551	26.6471	24.5927	2.05435	0.00286626	0.0478814	194875	82688
36049	Lewis County, New York	22	26944	3.47112	3.40243	4.39504	3.59908	0.795956	0.097587	0.0631524	46	995
36051	Livingston County, New York	41	64328	6.05356	6.23755	6.52358	6.16987	0.353712	0.0245788	0.108597	186	3855
36053	Madison County, New York	47	69441	5.24434	5.20131	5.87649	5.04803	0.828459	0.0272667	0.120666	153	4589
36055	Monroe County, New York	600	735343	11.1319	10.383	13.8666	9.07252	4.79411	0.0297907	0.160359	21973	64054
36057	Montgomery County, New York	41	49708	6.58113	6.65918	8.61625	6.54316	2.07309	0.0277618	0.144936	585	2245
36059	Nassau County, New York	1258	1334544	28.6939	28.5118	29.2086	27.9319	1.27666	0.00546427	0.0654512	11958	178130
36061	New York County, New York	883	1537195	28.4104	28.3158	28.0564	28.5868	-0.53034	0.00104171	0.0283386	130479	195567
36063	Niagara County, New York	182	219846	9.92204	9.53699	10.6593	9.08029	1.57896	0.0172184	0.11692	3619	14494
36065	Oneida County, New York	206	235469	7.80369	7.19347	10.2101	6.78852	3.42161	0.0591114	0.184091	3413	12859
36067	Onondaga County, New York	409	458336	9.71415	9.52346	12.9554	8.27198	4.6834	0.0449519	0.187638	11319	35911
36069	Ontario County, New York	82	100224	6.69021	6.63421	7.69	6.40632	1.28368	0.0249829	0.0985645	634	8132
36071	Orange County, New York	275	341367	8.82676	8.6932	11.1503	8.12528	3.02501	0.0299415	0.156145	5069	30366
36073	Orleans County, New York	26	44171	6.6544	6.5293	7.1186	6.4228	0.6958	0.00680892	0.0748592	349	1965
36075	Oswego County, New York	68	122377	4.28434	3.82906	5.5067	3.64593	1.86077	0.0896895	0.10823	403	6629
36077	Otsego County, New York	59	61676	4.84682	4.87143	6.50355	4.67926	1.82429	0.0448612	0.136182	301	2910
36079	Putnam County, New York	68	95745	6.18868	6.16443	6.65795	6.11724	0.540713	0.0178429	0.113778	213	14627
36081	Queens County, New York	1594	2229379	29.3115	29.1553	28.7781	29.0728	-0.294718	0.00281933	0.0418768	103808	84959
36083	Rensselaer County, New York	130	152538	8.8591	8.24016	12.4627	7.19128	5.27138	0.0774921	0.22446	2160	11931
36085	Richmond County, New York	237	443728	18.5541	18.5849	18.9564	18.3294	0.626981	0.00252778	0.0439198	9368	43737
36087	Rockland County, New York	196	286753	13.3923	13.542	14.6979	13.1242	1.57373	0.00760284	0.0772507	3219	34118
36089	St. Lawrence County, New York	110	111931	3.71804	3.56606	4.12399	3.58716	0.536831	0.0967347	0.0856968	516	4480
36091	Saratoga County, New York	125	200635	6.19385	5.83824	7.24232	5.83691	1.40541	0.0665544	0.168328	478	20112
36093	Schenectady County, New York	140	146555	10.3132	9.9877	12.2373	8.89406	3.34324	0.0337824	0.136853	2615	11975
36095	Schoharie County, New York	35	31582	4.64122	4.6549	5.30676	4.62133	0.685426	0.0728385	0.127839	174	1707
36097	Schuyler County, New York	20	19224	4.57271	4.43063	5.47412	4.48219	0.991938	0.0438772	0.0925344	41	886
36099	Seneca County, New York	37	33342	6.39473	6.46871	7.20472	6.34406	0.86066	0.0142581	0.102484	127	1887
36101	Steuben County, New York	98	98726	5.50159	5.46813	6.53555	5.52924	1.00631	0.0516613	0.155044	416	5291
36103	Suffolk County, New York	993	1419369	18.8429	19.0056	19.6171	18.5162	1.10089	0.0275307	0.14253	10491	172510
36105	Sullivan County, New York	78	73966	4.08766	4.10826	5.66187	3.92398	1.73789	0.0511764	0.0958731	1597	4346
36107	Tioga County, New York	46	51784	5.22805	5.11728	5.98504	4.99389	0.991155	0.0363704	0.134062	134	3331
36109	Tompkins County, New York	68	96501	6.25558	6.20003	8.32676	5.71698	2.60978	0.0617648	0.177894	2264	6358
36111	Ulster County, New York	156	177749	6.46677	6.51816	7.91191	6.23158	1.68033	0.0755249	0.196398	2238	13430
36113	Warren County, New York	36	63303	5.07039	5.20538	6.41849	4.94936	1.46913	0.114318	0.182797	148	4194
36115	Washington County, New York	43	61042	4.48666	4.81985	5.45327	4.55817	0.895102	0.0597774	0.142944	146	3167
36117	Wayne County, New York	57	93765	5.71052	5.63907	5.71242	5.59604	0.11638	0.0288932	0.12673	657	6825
36119	Westchester County, New York	850	923459	17.8294	17.3439	20.33	15.7327	4.59731	0.045043	0.180451	23832	117944
36121	Wyoming County, New York	44	43424	5.07447	5.10743	5.32919	5.02718	0.302002	0.0226243	0.109533	59	1865
36123	Yates County, New York	23	24621	5.74198	5.76874	6.36315	5.56891	0.794242	0.0334684	0.115632	75	1096
37001	Alamance County, North Carolina	95	130800	8.84698	8.3749	9.60555	7.82559	1.77995	0.0488114	0.191013	3995	7238
37003	Alexander County, North Carolina	24	33603	5.11357	5.07248	6.3008	5.23894	1.06186	0.0424033	0.11866	248	1633
37005	Alleghany County, North Carolina	11	10677	4.30341	4.22352	4.18258	4.19245	-0.00987272	0.0290819	0.073791	82	474
37007	Anson County, North Carolina	21	25275	4.06093	3.82305	3.92459	4.25126	-0.326676	0.0343675	0.0585688	1871	627
37009	Ashe County, North Carolina	22	24384	3.77764	3.76189	4.58193	3.91782	0.664111	0.0703574	0.0947706	101	859
37011	Avery County, North Carolina	16	17167	3.51694	3.43626	3.02974	3.68172	-0.65198	0.0338824	0.0402524	38	525
37013	Beaufort County, North Carolina	36	44958	4.72529	4.59316	5.58667	4.09634	1.49033	0.0649498	0.123366	2814	2171
37015	Bertie County, North Carolina	19	19773	3.82823	3.58061	3.64145	3.88635	-0.244898	0.0620291	0.0669484	2217	405
37017	Bladen County, North Carolina	31	32278	3.38747	3.39173	3.37965	3.684	-0.30435	0.0706953	0.053799	2513	911
37019	Brunswick County, North Carolina	49	73143	3.51332	3.39971	2.99235	3.73307	-0.740719	0.0480222	0.0311933	1719	4042
37021	Buncombe County, North Carolina	142	206330	7.14621	6.71824	9.86709	6.11513	3.75196	0.0605328	0.188349	3557	12453
37023	Burke County, North Carolina	60	89148	5.2198	5.2963	6.15016	5.6414	0.508755	0.0557569	0.142486	1081	3731
37025	Cabarrus County, North Carolina	76	131063	9.20288	8.95663	10.7852	8.31149	2.47369	0.0302484	0.154131	2113	10159
37027	Caldwell County, North Carolina	62	77415	5.72198	5.62963	6.86959	5.50293	1.36666	0.0720977	0.146841	987	3588
37029	Camden County, North Carolina	5	6885	3.93613	4.15332	4.17096	4.14767	0.0232952	0.00959228	0.0241521	178	422
37031	Carteret County, North Carolina	43	59383	5.10692	4.8816	5.73267	5.16135	0.571315	0.0574591	0.119797	848	4066
37033	Caswell County, North Carolina	20	23501	3.42401	3.39358	3.16271	3.45324	-0.290539	0.020101	0.0173474	1087	735
37035	Catawba County, North Carolina	89	141685	8.10383	7.88071	9.2064	7.52329	1.6831	0.0256931	0.141201	2030	8678
37037	Chatham County, North Carolina	32	49329	3.28385	3.31063	3.68903	2.99913	0.6899	0.0464677	0.0411393	1337	3845
37039	Cherokee County, North Carolina	23	24298	2.67261	2.49042	2.94254	2.39513	0.547404	0.0717811	0.0291084	256	899
37041	Chowan County, North Carolina	12	14526	5.33552	5.59814	6.06666	5.58474	0.481916	0.0258801	0.116699	972	535
37043	Clay County, North Carolina	9	8775	2.73201	2.75184	1.55284	2.66269	-1.10985	0.0829744	0.0285111	26	503
37045	Cleveland County, North Carolina	75	96287	7.02284	6.80346	8.07733	6.7622	1.31513	0.0272728	0.14129	2959	4145
37047	Columbus County, North Carolina	47	54749	3.97175	3.80459	3.95269	3.96584	-0.0131499	0.068826	0.0742979	3689	1594
37049	Craven County, North Carolina	59	91436	5.80877	5.19442	5.9942	4.748	1.2462	0.0747651	0.162717	4080	4413
37051	Cumberland County, North Carolina	164	302963	8.5934	8.16915	9.01168	7.82294	1.18873	0.0262278	0.132787	14365	10688
37053	Currituck County, North Carolina	14	18190	4.25168	4.2632	3.86162	4.46086	-0.599245	0.0109055	0.0424726	224	1051
37055	Dare County, North Carolina	19	29967	4.83709	4.71133	4.13747	4.98187	-0.844394	0.0343343	0.0799149	208	2536
37057	Davidson County, North Carolina	101	147246	7.80569	7.57567	9.81571	7.27395	2.54176	0.0297903	0.155452	2568	8225
37059	Davie County, North Carolina	25	34835	5.6788	5.67507	5.67074	6.12075	-0.450014	0.0109257	0.0942298	485	2603
37061	Duplin County, North Carolina	38	49063	4.91363	4.83167	5.09943	4.90916	0.190268	0.0435707	0.118172	3113	1389
37063	Durham County, North Carolina	129	223314	8.85134	8.54926	10.6198	6.71355	3.90622	0.0426202	0.179359	11749	15099
37065	Edgecombe County, North Carolina	49	55606	7.34109	7.13361	8.03164	6.39085	1.64079	0.0233832	0.142096	4609	1294
37067	Forsyth County, North Carolina	205	306067	10.0644	9.69116	12.474	8.60201	3.87204	0.0357992	0.171824	12173	22807
37069	Franklin County, North Carolina	26	47260	4.23974	4.36016	4.39683	4.39638	0.0004495	0.0323702	0.0653853	2058	2151
37071	Gaston County, North Carolina	173	190365	8.73992	8.37481	9.7829	7.94945	1.83345	0.030541	0.160086	4034	11167
37073	Gates County, North Carolina	10	10516	3.26845	3.23191	2.88576	3.37404	-0.488274	0.0272758	0.0166587	564	377
37075	Graham County, North Carolina	9	7993	1.64727	1.60574	1.43815	1.64194	-0.20379	0.0203957	0	89	266
37077	Granville County, North Carolina	29	48498	4.97684	4.68273	5.72614	4.4516	1.27454	0.0582136	0.131904	1924	2264
37079	Greene County, North Carolina	14	18974	5.43614	5.48762	5.49277	5.39488	0.0978964	0.00259299	0.0433932	1288	500
37081	Guilford County, North Carolina	250	421048	11.2541	10.473	12.7091	9.11501	3.59406	0.03596	0.168862	16390	31515
37083	Halifax County, North Carolina	50	57370	6.03559	5.98294	5.50343	6.38456	-0.881125	0.0738778	0.160574	5618	1439
37085	Harnett County, North Carolina	43	91025	6.13304	5.77715	6.34099	5.99176	0.349234	0.0417494	0.165002	3281	3760
37087	Haywood County, North Carolina	49	54033	5.76467	5.5311	6.23359	5.49783	0.735766	0.0579236	0.156777	238	2583
37089	Henderson County, North Carolina	59	89173	6.2703	6.24071	8.35423	5.69459	2.65964	0.0640296	0.182019	1054	5873
37091	Hertford County, North Carolina	20	22601	4.79845	4.65135	4.67325	4.99849	-0.325241	0.0381128	0.107119	2349	575
37093	Hoke County, North Carolina	17	33646	5.60434	5.36966	5.38898	5.5875	-0.198515	0.0131365	0.0976413	2196	697
37095	Hyde County, North Carolina	4	5826	3.34306	2.92657	2.54811	3.26136	-0.713258	0.0343066	0.0328881	359	137
37097	Iredell County, North Carolina	83	122660	7.85883	7.79733	9.0522	7.99122	1.06098	0.0260094	0.14407	2598	8529
37099	Jackson County, North Carolina	27	33121	2.70432	2.73789	2.52032	2.61595	-0.0956327	0.0411198	0.00778164	544	1544
37101	Johnston County, North Carolina	68	121965	6.40554	6.04182	6.9207	5.73024	1.19046	0.0249685	0.12832	3369	6953
37103	Jones County, North Carolina	8	10381	3.03527	3.07288	3.26689	3.08094	0.185949	0.0218328	0.00310096	611	285
37105	Lee County, North Carolina	39	49040	5.48922	5.29637	6.69351	4.30806	2.38545	0.0513604	0.139978	1888	2959
37107	Lenoir County, North Carolina	54	59648	6.99328	6.69066	8.03173	6.39913	1.6326	0.0273423	0.144381	4319	2174
37109	Lincoln County, North Carolina	44	63780	6.98849	6.7273	7.64757	6.98921	0.658358	0.0242768	0.145806	847	3837
37111	McDowell County, North Carolina	30	42151	3.67445	3.53631	4.34403	3.52426	0.819763	0.0580706	0.0645415	377	1476
37113	Macon County, North Carolina	33	29811	3.00037	2.92343	3.61439	2.82826	0.786138	0.056131	0.0223522	116	1349
37115	Madison County, North Carolina	17	19635	3.09239	3.17054	4.06229	3.32441	0.73788	0.0531016	0.0367212	56	719
37117	Martin County, North Carolina	23	25593	5.36877	5.35053	5.9264	5.21176	0.714641	0.0538833	0.133409	2150	835
37119	Mecklenburg County, North Carolina	373	695454	11.2678	10.6591	13.1965	9.58015	3.61633	0.019923	0.128116	21870	66519
37121	Mitchell County, North Carolina	14	15687	2.95223	3.04617	3.19186	3.1261	0.065759	0.0311959	0.0188696	27	580
37123	Montgomery County, North Carolina	21	26822	3.34729	3.4095	3.41994	3.32252	0.0974198	0.0421144	0.0353569	1071	1032
37125	Moore County, North Carolina	55	74769	4.27641	4.2719	4.7866	4.55672	0.229889	0.0539478	0.100268	2339	5784
37127	Nash County, North Carolina	62	87420	7.02685	6.99961	7.82059	7.0061	0.814484	0.034236	0.147939	4336	4854
37129	New Hanover County, North Carolina	99	160307	7.63321	7.2325	9.44063	6.40639	3.03423	0.0302059	0.156219	5019	12295
37131	Northampton County, North Carolina	21	22086	4.60744	4.68101	4.83656	4.53816	0.298404	0.0212379	0.0822459	2492	555
37133	Onslow County, North Carolina	78	150355	4.81033	4.57564	5.4107	4.76331	0.647389	0.0585345	0.118068	4229	4192
37135	Orange County, North Carolina	56	118227	5.58336	5.76216	6.6589	5.08571	1.5732	0.0449077	0.154331	3349	11176
37137	Pamlico County, North Carolina	12	12934	2.6687	2.65057	3.12185	2.54194	0.57991	0.0480308	0.00264968	539	614
37139	Pasquotank County, North Carolina	25	34897	7.04188	6.51532	7.52696	5.84841	1.67854	0.0295914	0.147157	2345	1141
37141	Pender County, North Carolina	22	41082	2.7814	2.84165	2.44539	3.28933	-0.843949	0.0612364	0.027003	1771	2036
37143	Perquimans County, North Carolina	10	11368	4.23718	4.2224	4.66484	4.1051	0.55974	0.0224493	0.0720513	643	383
37145	Person County, North Carolina	24	35623	5.00808	4.77113	5.30349	4.39177	0.911719	0.0322439	0.114295	1410	1505
37147	Pitt County, North Carolina	79	133798	7.19394	7.21301	7.58091	7.25152	0.329392	0.0230907	0.124847	8045	7008
37149	Polk County, North Carolina	12	18324	3.0681	3.08029	3.48252	3.26828	0.214236	0.0251169	0.000721285	234	1086
37151	Randolph County, North Carolina	70	130454	5.8497	5.61367	6.21541	5.5778	0.637607	0.0570887	0.172109	1809	6456
37153	Richmond County, North Carolina	44	46564	5.48298	5.21195	5.62229	4.89137	0.730916	0.044793	0.138051	2709	1470
37155	Robeson County, North Carolina	81	123339	6.24325	6.0094	6.16245	6.44988	-0.287431	0.020831	0.122706	11476	2087
37157	Rockingham County, North Carolina	78	91928	5.96517	5.71203	6.88561	5.37421	1.5114	0.0482909	0.163641	2881	3918
37159	Rowan County, North Carolina	91	130340	8.03109	7.91071	9.62103	7.35679	2.26424	0.0285705	0.156527	3161	6472
37161	Rutherford County, North Carolina	51	62899	5.41946	5.1854	6.53481	5.00745	1.52736	0.0654124	0.140567	1319	2402
37163	Sampson County, North Carolina	44	60161	5.4704	5.36392	5.55519	5.52639	0.0287979	0.0334399	0.126879	3687	1798
37165	Scotland County, North Carolina	28	35998	6.42432	5.93871	6.6074	5.58177	1.02563	0.0360951	0.158762	2768	1290
37167	Stanly County, North Carolina	46	58100	6.13945	5.96876	6.74573	5.82731	0.918423	0.0106626	0.0941755	1220	2821
37169	Stokes County, North Carolina	30	44711	3.87838	3.89928	4.10611	4.19369	-0.0875826	0.0557383	0.0749236	331	2297
37171	Surry County, North Carolina	53	71219	5.46821	5.31223	6.09953	5.27363	0.825895	0.0523028	0.152316	981	3325
37173	Swain County, North Carolina	12	12968	2.22032	2.15204	1.85828	2.43872	-0.580444	0.0439202	0	545	274
37175	Transylvania County, North Carolina	25	29334	3.8618	3.84126	4.80572	3.50086	1.30486	0.115331	0.113034	192	1913
37177	Tyrrell County, North Carolina	4	4149	3.09627	3.02418	3.32723	2.97983	0.347401	0.03088	0.0220946	291	116
37179	Union County, North Carolina	64	123677	6.69645	6.61035	8.06197	6.11425	1.94772	0.0357891	0.157368	1838	10300
37181	Vance County, North Carolina	34	42954	7.01377	6.65666	7.90606	5.62558	2.28048	0.0565497	0.188639	3285	1389
37183	Wake County, North Carolina	263	627846	8.23324	7.80978	9.38069	7.23594	2.14475	0.0291319	0.152062	14182	69586
37185	Warren County, North Carolina	15	19972	3.53118	3.47047	3.38744	3.60925	-0.221813	0.0660068	0.0475055	1994	502
37187	Washington County, North Carolina	14	13723	4.24988	4.24575	4.66149	4.0436	0.617885	0.0300893	0.0816654	1265	468
37189	Watauga County, North Carolina	31	42695	4.16803	4.54239	5.12786	3.95954	1.16831	0.0693448	0.132521	328	2115
37191	Wayne County, North Carolina	67	113329	7.22086	7.19821	8.20407	6.95453	1.24955	0.0197392	0.129983	6002	4435
37193	Wilkes County, North Carolina	54	65632	4.05779	4.03008	4.82847	4.27648	0.551992	0.0720802	0.0942487	722	2919
37195	Wilson County, North Carolina	58	73814	7.89141	7.7948	8.97539	7.23252	1.74288	0.0175355	0.122472	5375	3165
37197	Yadkin County, North Carolina	28	36348	5.46393	5.4024	5.78688	5.23623	0.550654	0.0115478	0.0961198	286	1902
37199	Yancey County, North Carolina	14	17774	2.75934	2.80415	3.41972	2.82211	0.597613	0.028779	0.00932854	71	596
38001	Adams County, North Dakota	4	2593	4.52759	4.62683	5.50875	4.64694	0.861806	0.0197034	0.0673781	4	93
38003	Barnes County, North Dakota	15	11775	4.30897	4.42652	5.07061	4.18505	0.885567	0.0279909	0.0651801	56	438
38005	Benson County, North Dakota	11	6964	3.26801	3.14839	2.79675	3.57997	-0.783213	0.0207084	0	390	152
38007	Billings County, North Dakota	1	888	3.66112	3.66112	NA	3.66112	NA	0	0	0	37
38009	Bottineau County, North Dakota	8	7149	3.95332	4.06937	4.52486	4.03341	0.491445	0.0264134	0.0560146	30	278
38011	Bowman County, North Dakota	4	3242	5.10614	5.24356	3.83659	5.38386	-1.54728	0.0221393	0.104773	4	131
38013	Burke County, North Dakota	4	2242	3.94515	3.95985	NA	3.96806	NA	0.000705463	0	0	51
38015	Burleigh County, North Dakota	43	69416	7.07235	6.86954	7.50813	6.61086	0.897269	0.0237483	0.117083	427	4752
38017	Cass County, North Dakota	91	123138	7.44301	7.5651	8.72844	6.93197	1.79647	0.0330383	0.133103	966	8185
38019	Cavalier County, North Dakota	6	4831	3.97064	4.16025	3.42541	3.82685	-0.401439	0.022881	0.0600005	2	161
38021	Dickey County, North Dakota	7	5757	4.08794	4.0112	4.70657	3.82223	0.884333	0.0271152	0.0475626	12	186
38023	Divide County, North Dakota	2	2283	3.96891	4.08339	4.36074	4.07656	0.284187	0.00327337	0.00682341	3	91
38025	Dunn County, North Dakota	5	3600	3.53624	3.60679	3.35044	3.66635	-0.315907	0.00108154	0	76	108
38027	Eddy County, North Dakota	5	2757	3.75259	4.26733	4.20978	4.2974	-0.0876195	0.0167254	0.0539271	10	106
38029	Emmons County, North Dakota	4	4331	4.3003	3.94916	4.72183	3.85362	0.86821	0.027226	0.0618595	3	136
38031	Foster County, North Dakota	4	3759	4.50028	4.80834	NA	4.7818	NA	0.0323777	0.0803948	0	149
38033	Golden Valley County, North Dakota	3	1924	4.85254	4.89532	6.29	4.6579	1.6321	0.0154585	0.0932826	5	51
38035	Grand Forks County, North Dakota	58	66109	6.29244	6.15642	6.70104	5.95267	0.748372	0.0285366	0.118883	569	3285
38037	Grant County, North Dakota	4	2841	3.9611	3.93236	4.86283	3.87342	0.989411	0.0181053	0.0527935	13	67
38039	Griggs County, North Dakota	4	2754	4.08534	4.02547	3.11024	3.97889	-0.868653	0.020808	0.0583984	2	98
38041	Hettinger County, North Dakota	4	2715	4.34549	4.22703	5.32956	4.27406	1.05551	0.0175719	0.055896	6	96
38043	Kidder County, North Dakota	4	2753	3.69219	3.79196	3.14647	3.95417	-0.807708	0.0177563	0.041364	4	89
38045	LaMoure County, North Dakota	6	4701	3.5927	3.62812	3.6943	3.66991	0.0243888	0.0141379	0.0253882	4	167
38047	Logan County, North Dakota	3	2308	3.75955	3.73158	4.44256	3.53231	0.91025	0.0109501	0.0115987	2	95
38049	McHenry County, North Dakota	8	5987	4.06382	4.18195	4.36156	4.1102	0.251358	0.0134588	0.0484916	18	186
38051	McIntosh County, North Dakota	3	3390	4.83581	4.70897	4.10277	4.44328	-0.34051	0.0279259	0.0759252	10	94
38053	McKenzie County, North Dakota	9	5737	4.07987	4.19337	3.88122	4.50351	-0.622281	0.0167754	0.0642202	135	172
38055	McLean County, North Dakota	14	9311	4.73713	4.7704	4.0187	5.08523	-1.06654	0.0142809	0.0840421	92	376
38057	Mercer County, North Dakota	11	8644	4.89598	5.07159	4.42753	5.18366	-0.756129	0.01228	0.0767286	54	506
38059	Morton County, North Dakota	21	25303	5.75978	5.9801	7.12702	5.81847	1.30855	0.0282455	0.119533	89	1169
38061	Mountrail County, North Dakota	10	6631	4.59113	4.87553	5.20423	4.7947	0.409535	0.0134202	0.0720943	264	134
38063	Nelson County, North Dakota	6	3715	3.81989	3.92802	5.81155	3.97096	1.84059	0.0207433	0.0580416	2	125
38065	Oliver County, North Dakota	3	2065	4.34039	4.39723	4.50996	4.71444	-0.204483	0.0183468	0.0722722	7	111
38067	Pembina County, North Dakota	10	8585	3.79845	3.85626	4.31751	3.67918	0.638329	0.0146365	0.0348439	45	426
38069	Pierce County, North Dakota	5	4675	4.51026	4.40285	NA	4.59999	NA	0.0240022	0.0653177	0	119
38071	Ramsey County, North Dakota	17	12066	4.45241	5.10071	6.39634	4.70672	1.68962	0.0320941	0.112398	153	507
38073	Ransom County, North Dakota	6	5890	3.75903	3.94366	4.30165	3.78637	0.515272	0.0274776	0.0442176	3	272
38075	Renville County, North Dakota	3	2610	4.36622	4.35661	4.26947	4.55207	-0.2826	0.0163945	0.0691429	14	83
38077	Richland County, North Dakota	22	17998	4.0868	4.26708	5.17448	4.01761	1.15687	0.0271563	0.0679048	58	719
38079	Rolette County, North Dakota	13	13674	3.47245	3.37927	3.4539	3.87639	-0.422494	0.0466529	0.0254017	1428	130
38081	Sargent County, North Dakota	7	4366	3.47547	3.60143	3.83225	3.66174	0.170505	0.013783	0.0101244	12	214
38083	Sheridan County, North Dakota	3	1710	3.54818	3.54877	3.31294	3.51632	-0.203376	0.00458503	0	5	53
38085	Sioux County, North Dakota	5	4044	3.2775	3.71905	3.82144	3.10688	0.714567	0.0120105	0.00915131	379	12
38087	Slope County, North Dakota	1	767	3.77619	3.77619	NA	3.77619	NA	0	0	0	17
[truncated: 1,110 more rows]

## Sheet: UrbanAreas
Urban Area Code	Urban Area Name	Number of Block Groups	Total Population	Mean Concentration (ppb)	Population-weighted Mean Concentration (ppb)	Low-Income Nonwhite (LIN) Population-weighted Concentration (ppb)	High-Income White (HIW) Population-weighted Concentration (ppb)	Difference Between LIN and HIW (ppb)	Atkinson Index (e=0.75)	Gini Coefficient
199	Aberdeen--Havre de Grace--Bel Air, MD	70	127100	10.0358	9.95227	10.5628	9.67029	0.892486	0.00278497	0.0488464
280	Abilene, TX	92	101764	10.7303	10.5827	11.0024	10.1427	0.859734	0.00345445	0.0529555
766	Akron, OH	451	482910	13.9645	13.6147	15.6443	12.4103	3.23398	0.0125711	0.10362
901	Albany, GA	48	50630	8.03958	7.93213	8.83907	6.72156	2.11751	0.0143393	0.1062
928	Albany, NY	359	415665	11.316	10.9464	13.3236	9.81621	3.5074	0.0217443	0.130441
1171	Albuquerque, NM	401	518240	14.7839	14.3615	15.0865	14.1214	0.965071	0.0103107	0.0948819
1279	Alexandria, LA	39	48931	8.85803	8.86781	9.87347	8.13309	1.74038	0.0216328	0.126112
1495	Allentown--Bethlehem, PA--NJ	316	385390	14.2832	14.1444	15.7746	13.5678	2.20681	0.0092009	0.0882676
1765	Alton, IL	56	58444	9.61353	9.44309	9.37801	9.16961	0.208391	0.00418667	0.0591136
1792	Altoona, PA	64	64664	12.8622	12.7763	13.6789	12.5222	1.15666	0.00428491	0.0590501
1927	Amarillo, TX	149	160617	11.8669	11.867	12.3026	11.4134	0.889225	0.00530986	0.0669877
2062	Ames, IA	36	43684	6.89319	6.7458	6.8352	6.91224	-0.0770428	0.00513353	0.0659518
2386	Anderson, IN	59	73820	10.1395	10.0836	10.6004	9.81565	0.784724	0.00285253	0.0492812
2413	Anderson, SC	40	44062	8.42337	8.46372	9.06205	7.82684	1.23521	0.0121389	0.0996475
2602	Ann Arbor, MI	204	238271	11.3126	11.1825	11.7448	10.7277	1.01718	0.0052536	0.064794
2629	Anniston, AL	38	44985	7.30371	7.2689	8.52067	6.16991	2.35077	0.0196322	0.128311
2683	Antioch, CA	83	154750	12.6918	12.5614	12.8169	12.3773	0.439518	0.0022035	0.0432933
2764	Appleton, WI	94	117620	9.77126	9.74369	9.8268	9.70482	0.121976	0.00291693	0.0485699
3358	Asheville, NC	95	115867	8.58419	8.44405	9.88588	7.85834	2.02754	0.0174475	0.121469
3574	Atascadero--El Paso de Robles (Paso Robles), CA	23	42684	8.18059	8.23127	8.65831	8.14587	0.51244	0.0025708	0.0448684
3763	Athens-Clarke County, GA	55	74963	8.29173	8.24496	9.19759	7.26071	1.93688	0.018946	0.127048
3817	Atlanta, GA	1280	2582686	11.5511	11.1206	13.4527	10.1483	3.30442	0.0242357	0.14284
3898	Atlantic City, NJ	104	131961	11.3294	11.0591	12.4793	10.4472	2.03207	0.0121831	0.095736
4033	Auburn, AL	29	38454	6.58532	6.46494	6.78355	5.83888	0.944664	0.00928127	0.0852725
4222	Augusta-Richmond County, GA--SC	151	214139	9.92415	9.19419	10.4371	8.4542	1.98287	0.0161541	0.117837
4384	Austin, TX	477	711891	11.617	11.2819	12.4459	10.5295	1.91641	0.0123738	0.102931
4546	Avondale, AZ	24	42341	11.0124	11.0197	10.3886	11.4985	-1.10989	0.00206935	0.0423808
4681	Bakersfield, CA	202	327808	12.9224	12.6126	13.2942	11.9332	1.36094	0.00386784	0.0574538
4843	Baltimore, MD	1431	1839015	14.9218	14.0072	16.5473	12.1826	4.36463	0.0224362	0.136397
4951	Bangor, ME	45	33838	8.17166	7.8911	7.72876	8.29337	-0.564606	0.0203246	0.125088
5167	Barnstable Town, MA	93	109254	7.74716	7.59792	9.02942	7.2062	1.82322	0.0160859	0.118078
5680	Baton Rouge, LA	279	362906	11.0028	10.7331	12.0629	10.142	1.92086	0.0198539	0.123116
5707	Battle Creek, MI	47	57971	9.04156	9.01463	9.84544	8.09343	1.75201	0.0125667	0.0969494
5869	Bay City, MI	51	48506	10.2549	10.0042	10.5886	9.6783	0.910283	0.00617894	0.0686485
6058	Beaumont, TX	99	106602	10.0326	9.75027	10.6924	9.21014	1.48222	0.0222253	0.128312
6652	Bellingham, WA	29	54700	8.72044	8.54403	8.58651	7.83132	0.755191	0.0253459	0.145665
6760	Beloit, WI--IL	29	34135	7.73339	7.79357	8.15841	7.43961	0.718799	0.00248104	0.0459807
6868	Bend, OR	30	38410	10.3182	10.0995	11.0385	9.70352	1.335	0.00488034	0.0603427
7138	Benton Harbor--St. Joseph, MI	30	37742	9.39678	9.41558	9.75187	9.21085	0.541019	0.00200641	0.0413188
7705	Billings, MT	68	84902	9.21937	9.17184	9.51741	9.05069	0.466719	0.00246919	0.0459642
7732	Binghamton, NY--PA	112	95166	9.86805	9.53714	10.6648	8.51793	2.1469	0.0199369	0.121348
7786	Birmingham, AL	374	500344	11.7125	10.7942	12.8415	9.22733	3.61415	0.0267924	0.152509
7921	Bismarck, ND	38	50045	7.74263	7.70039	7.80489	7.64791	0.156987	0.00282777	0.0471181
8002	Blacksburg, VA	26	42732	10.0916	9.96556	10.1086	9.76853	0.340087	0.0028119	0.0458418
8380	Bloomington, IN	63	81325	8.78277	8.81403	9.39636	8.14109	1.25527	0.00794912	0.0810792
8407	Bloomington--Normal, IL	65	91661	10.0753	9.87769	10.2562	9.48119	0.775058	0.00304899	0.0507649
8785	Boise City, ID	113	193250	11.2791	11.1284	11.7029	10.7503	0.952644	0.00525044	0.0662806
8974	Bonita Springs--Naples, FL	89	152598	7.59713	7.60192	7.69446	7.39058	0.303881	0.00522611	0.0603696
9271	Boston, MA--NH--RI	2689	3319896	15.4487	15.054	19.0041	14.0419	4.96211	0.0390832	0.179846
9298	Boulder, CO	75	103034	12.7431	12.8951	14.0472	12.3034	1.74377	0.00420865	0.0603526
9379	Bowling Green, KY	43	44815	9.59767	9.34572	9.73661	8.9285	0.808115	0.00284287	0.04995
9946	Bremerton, WA	94	144748	7.52652	7.1799	8.30128	6.44327	1.85801	0.0272202	0.152575
10162	Bridgeport--Stamford, CT--NY	541	695383	15.6897	15.4334	18.6658	13.9743	4.69143	0.0228763	0.129473
10351	Bristol, TN--Bristol, VA	23	30262	10.6681	10.5439	11.311	10.5068	0.804165	0.00676333	0.0746756
10729	Brooksville, FL	54	78999	8.51298	8.79652	8.2709	8.70424	-0.433343	0.0108689	0.0702051
10972	Brownsville, TX	101	131748	9.76427	9.61039	9.7981	9.76896	0.0291449	0.00496053	0.0641823
11026	Brunswick, GA	30	31176	6.83386	6.56167	7.89003	4.8719	3.01813	0.0331885	0.151345
11350	Buffalo, NY	911	883855	12.8589	12.3557	14.0755	11.3364	2.73915	0.0171515	0.111255
11728	Burlington, NC	49	58950	11.1711	10.9068	11.5021	10.0829	1.41921	0.00755995	0.0800644
11755	Burlington, VT	43	60483	7.96047	7.84753	8.40948	7.54942	0.860058	0.0107634	0.085314
12754	Camarillo, CA	22	52282	12.9745	12.9975	13.7387	12.7081	1.03064	0.00273798	0.047474
13375	Canton, OH	147	211928	13.7705	13.6845	15.6701	12.6498	3.02031	0.00997454	0.093919
13510	Cape Coral, FL	193	230102	9.40313	9.32083	9.58849	9.06309	0.525403	0.00681243	0.0716166
14158	Carson City, NV	30	41686	11.3068	11.2102	11.3451	11.201	0.144155	0.000811232	0.0256697
14482	Casper, WY	28	36918	10.2083	10.1228	10.4695	10.0265	0.442976	0.00119988	0.0312128
14752	Cedar Rapids, IA	83	106926	8.53088	8.48493	8.88094	8.03633	0.844606	0.0083713	0.0791743
15211	Champaign, IL	101	114172	9.65646	9.52375	10.1121	8.96133	1.1508	0.00394129	0.0587542
15481	Charleston, WV	75	85911	10.0526	9.64644	10.7041	9.33489	1.36925	0.0103512	0.0933234
15508	Charleston--North Charleston, SC	170	239081	8.91577	8.30375	9.68388	7.38249	2.30139	0.0197344	0.128856
15670	Charlotte, NC--SC	330	580245	11.6919	11.1203	13.3204	9.98307	3.33733	0.0163886	0.117748
15724	Charlottesville, VA	56	65973	8.6544	8.80243	9.07957	8.27854	0.801035	0.00937937	0.0873896
15832	Chattanooga, TN--GA	196	239088	9.20736	8.87539	11.0464	7.80459	3.2418	0.0282595	0.154872
16237	Cheyenne, WY	43	55325	12.2472	12.0541	12.3881	12.0318	0.356353	0.00180656	0.0394814
16264	Chicago, IL--IN	5736	7579896	17.08	16.5188	18.7665	15.1842	3.58237	0.0227295	0.13688
16318	Chico, CA	76	81631	8.55245	8.47867	8.55872	8.2783	0.280417	0.0035694	0.0548695
16885	Cincinnati, OH--KY--IN	990	1239255	13.2964	12.7809	15.1438	11.9146	3.22924	0.0132748	0.104836
17317	Clarksville, TN--KY	24	54349	8.24572	8.32375	8.62716	7.98069	0.64647	0.00859947	0.0797847
17668	Cleveland, OH	1381	1585938	15.5539	14.9722	17.0166	13.5395	3.47707	0.0142316	0.10564
17722	Cleveland, TN	29	35174	9.56034	9.27395	10.1241	8.92331	1.20079	0.00789949	0.0816757
18451	Coeur d'Alene, ID	23	41614	8.1156	8.11033	8.61197	7.58171	1.03026	0.00946115	0.0750946
18748	College Station--Bryan, TX	77	119824	9.52072	9.42777	9.6084	9.26307	0.345332	0.00274328	0.0469233
18856	Colorado Springs, CO	276	404021	13.9307	13.7369	14.6194	13.0906	1.52884	0.00500808	0.0630552
18937	Columbia, MO	46	59444	8.0503	7.78877	8.33516	7.19841	1.13675	0.00546176	0.067957
18964	Columbia, SC	238	279541	9.85226	9.37522	10.7046	8.58316	2.12147	0.0226193	0.138262
19099	Columbus, GA--AL	147	191625	9.40813	8.71105	9.49896	8.42657	1.07239	0.0174056	0.120168
19126	Columbus, IN	32	36974	8.65136	8.64058	9.11602	8.20989	0.906128	0.00526314	0.0642321
19234	Columbus, OH	828	984031	14.4875	13.9164	15.7606	12.8065	2.95416	0.00982382	0.0917529
19504	Concord, CA	296	486741	13.8612	13.9186	14.7507	13.6329	1.11778	0.00408248	0.0584083
19558	Concord, NC	51	67823	10.8005	10.8905	11.3281	10.2601	1.06803	0.00616978	0.0705856
20287	Corpus Christi, TX	194	245957	10.4875	10.3301	11.1537	9.58691	1.56682	0.0114423	0.0947916
20422	Corvallis, OR	39	46288	6.94393	6.79977	7.72603	6.10239	1.62364	0.0151035	0.105355
22042	Dallas--Fort Worth--Arlington, TX	2805	3806457	13.7604	13.535	14.234	13.401	0.832991	0.00912939	0.0858305
22069	Dalton, GA	31	36284	8.57557	8.64241	9.58307	7.85916	1.7239	0.0106169	0.0952028
22096	Danbury, CT--NY	66	103630	8.84093	9.2206	11.4781	8.07373	3.40441	0.0308134	0.159154
22204	Danville, IL	24	27397	8.22547	8.13442	8.63014	8.04736	0.582784	0.00378714	0.0545568
22258	Danville, VA	23	29100	10.0759	9.9633	10.0341	10.0141	0.0200267	0.0041102	0.0598533
22366	Davenport, IA--IL	157	196032	10.0215	9.82106	10.3208	9.54208	0.778759	0.00683211	0.0746914
22420	Davis, CA	30	60293	10.9403	10.9907	11.0735	10.8642	0.209347	0.00174897	0.0382535
22528	Dayton, OH	434	537387	13.1947	12.8699	13.3861	12.3094	1.07675	0.00796397	0.0832324
22636	Daytona Beach--Port Orange, FL	96	145153	8.21	8.10147	9.18873	7.297	1.89173	0.0158854	0.107845
22690	Decatur, AL	21	27896	9.36494	9.29719	9.2871	9.29964	-0.0125376	0.00114774	0.029736
22717	Decatur, IL	54	54189	9.52258	9.30579	9.78696	8.66036	1.1266	0.00470876	0.0629725
22960	DeKalb, IL	34	43623	7.95265	7.86806	7.28833	8.05247	-0.764137	0.0025406	0.0465072
23311	Deltona, FL	68	108467	7.44111	7.46175	7.66759	7.31687	0.350713	0.0071574	0.0684602
23500	Denton--Lewisville, TX	119	230809	11.1035	11.0609	10.7583	11.2966	-0.538302	0.00523466	0.0651693
23527	Denver--Aurora, CO	1443	1910211	16.7583	16.5554	18.3738	15.7164	2.65744	0.00759017	0.0794741
23743	Des Moines, IA	225	272744	9.57058	9.24596	10.7238	8.78613	1.93766	0.0104689	0.0935892
23824	Detroit, MI	3415	3743870	16.2628	15.7203	18.3083	14.0086	4.2997	0.0173588	0.112588
24472	Dothan, AL	29	36718	7.74702	7.44959	8.33458	6.57719	1.75739	0.0112225	0.0874296
24580	Dover, DE	17	28579	9.98232	9.92962	10.2796	9.71409	0.565497	0.00200744	0.0404554
24607	Dover--Rochester, NH--ME	27	34824	7.08352	7.12283	7.15111	6.98665	0.164452	0.0159629	0.114495
24823	Dubuque, IA--IL	53	54501	8.37815	8.21013	8.8538	7.80797	1.04583	0.00480251	0.0621058
24850	Duluth, MN--WI	108	100948	5.86798	5.76451	7.24233	5.01243	2.2299	0.0340449	0.165518
25228	Durham, NC	127	225009	9.15536	8.82558	10.4354	7.11495	3.32042	0.0300162	0.15994
26038	Eau Claire, WI	32	40366	6.50095	6.44621	6.87726	6.27245	0.604812	0.0108257	0.0953412
26416	El Centro, CA	35	42633	8.59129	8.62902	8.60301	8.6519	-0.0488926	0.00157203	0.0352642
26794	Elkhart, IN--MI	52	60478	10.3119	10.0869	11.0621	9.38964	1.67241	0.00506729	0.0664162
27118	Elmira, NY	52	44314	7.62093	7.5526	7.93122	7.23446	0.696765	0.00857172	0.0768931
27253	El Paso, TX--NM	395	575376	12.9965	12.5458	12.9746	11.99	0.984661	0.00713907	0.0770727
27766	Erie, PA	154	179432	11.25	11.224	11.9675	10.4424	1.52506	0.00866574	0.0748955
28117	Eugene, OR	134	192102	8.88428	8.83661	9.83429	8.36212	1.47217	0.0155301	0.106743
28333	Evansville, IN--KY	158	170685	10.4111	10.1969	10.9634	9.4393	1.5241	0.0107469	0.0952428
28657	Fairfield, CA	59	84976	12.3149	12.2778	12.5738	11.9707	0.603114	0.00145563	0.0347308
29089	Fargo, ND--MN	97	126343	8.07412	7.99054	8.34907	7.45672	0.892355	0.0102015	0.0929755
29278	Farmington, NM	16	18040	14.1641	14.1422	14.064	14.1426	-0.0785797	8.29516e-05	0.00799408
29440	Fayetteville, NC	116	191912	9.54798	9.23921	9.74399	9.08377	0.660217	0.00784186	0.0806485
29494	Fayetteville--Springdale, AR	89	116891	8.53902	8.58216	8.82136	8.33516	0.4862	0.002491	0.0432088
29818	Flagstaff, AZ	31	40364	10.9487	10.9939	11.2364	10.6457	0.590713	0.00191089	0.0390915
29872	Flint, MI	315	325914	11.4573	10.9809	12.9397	9.45085	3.48881	0.017684	0.121357
29953	Florence, AL	53	46336	8.86833	8.77803	9.03237	8.46122	0.571154	0.00478342	0.0597488
30061	Florence, SC	50	48279	8.23442	8.06244	8.88617	7.59038	1.29579	0.0114729	0.0931718
30223	Fond du Lac, WI	36	35993	8.05079	8.03993	8.30472	7.91316	0.391559	0.00211391	0.03882
30628	Fort Collins, CO	139	181020	11.0558	11.0277	11.073	10.9467	0.126239	0.000831296	0.0263574
30925	Fort Smith, AR--OK	70	76149	9.32314	9.20149	9.4448	8.97333	0.471469	0.00423206	0.0597762
31060	Fort Walton Beach, FL	33	55145	7.10133	6.8833	7.39691	6.55412	0.842791	0.0111821	0.0896594
31087	Fort Wayne, IN	170	223367	11.893	11.5367	12.1874	10.7498	1.43753	0.00788558	0.0823968
31519	Frederick, MD	53	76083	10.1046	10.2146	10.7482	9.86115	0.887103	0.00447976	0.0528697
31600	Fredericksburg, VA	31	57330	9.81519	9.58133	10.2807	9.29639	0.984337	0.0126108	0.101417
31843	Fresno, CA	358	512406	12.7598	12.617	13.2472	11.6374	1.60985	0.00688504	0.077304
32113	Gadsden, AL	53	36219	7.78177	7.60628	8.69619	6.60287	2.09332	0.0191009	0.128653
32167	Gainesville, FL	71	128190	7.97297	7.66564	8.19041	6.62846	1.56195	0.0152322	0.113142
32194	Gainesville, GA	19	26217	8.81222	8.94205	9.35241	7.67852	1.67388	0.011426	0.0976442
32491	Galveston, TX	54	45090	11.6916	11.5467	11.6486	11.2133	0.435238	0.00296095	0.0464516
32653	Gastonia, NC	104	106606	9.86148	9.6701	10.4528	9.05958	1.39319	0.0134168	0.107657
33328	Gilroy--Morgan Hill, CA	27	65436	10.2855	10.3019	10.6157	10.0087	0.606949	0.00144966	0.0340097
33598	Glens Falls, NY	12	23066	8.83978	8.81984	8.95348	8.66175	0.291729	0.00170567	0.0381108
33814	Goldsboro, NC	16	21790	9.01307	9.02507	9.2743	9.26021	0.0140925	0.00999008	0.0843385
34219	Grand Forks, ND--MN	43	44929	7.18697	7.03947	7.24272	6.53617	0.70654	0.00523601	0.0642831
34273	Grand Junction, CO	54	59939	9.88941	9.78974	10.0472	9.75027	0.296882	0.00175812	0.038612
34300	Grand Rapids, MI	266	429012	10.5512	10.3703	12.0027	9.52973	2.47296	0.015905	0.113903
34759	Great Falls, MT	42	41139	10.2511	10.1754	10.8422	9.84525	0.996977	0.00213826	0.0431044
34786	Greeley, CO	51	72527	11.8655	11.7674	11.9796	11.5544	0.42518	0.000913585	0.0257033
34813	Green Bay, WI	96	110463	9.89735	9.737	10.4128	9.21856	1.19421	0.00642049	0.0731022
35164	Greensboro, NC	132	191420	13.0175	12.5871	13.5772	11.423	2.15423	0.0104186	0.0916785
35380	Greenville, NC	24	42007	9.02656	8.74903	9.19064	8.39511	0.795531	0.00339741	0.053685
35461	Greenville, SC	162	223472	10.3743	10.0266	11.1159	9.48074	1.63516	0.0129217	0.104547
35920	Gulfport--Biloxi, MS	121	142723	7.49481	7.20834	8.04517	6.88076	1.16441	0.0162923	0.117262
36190	Hagerstown, MD--WV--PA	61	81473	11.0659	10.8138	11.4762	10.7704	0.705759	0.00366809	0.0501823
36892	Harlingen, TX	59	80457	9.42707	9.22357	9.38115	9.02301	0.358134	0.00338094	0.0537654
37081	Harrisburg, PA	208	267708	14.0655	13.7394	16.2919	12.7364	3.55553	0.00917766	0.0887552
37162	Harrisonburg, VA	25	40044	10.5568	10.6285	10.4814	10.3309	0.15056	0.00242427	0.0458643
37243	Hartford, CT	565	708917	11.5302	11.3595	13.8941	10.1155	3.77858	0.0225673	0.13361
37594	Hattiesburg, MS	30	39471	8.12991	8.28002	8.78557	7.63582	1.14975	0.00958458	0.0777396
37945	Hazleton, PA	39	37084	11.327	11.3481	12.5629	10.826	1.73693	0.0134505	0.0997587
38215	Hemet, CA	52	89093	12.854	12.8471	13.012	12.6763	0.335716	0.000828312	0.025368
38647	Hickory, NC	70	86395	8.79412	8.8014	9.56801	8.61157	0.956442	0.0128918	0.104019
38809	High Point, NC	68	82879	11.7932	11.6107	12.4229	10.8568	1.56608	0.00543682	0.0674327
38836	Hightstown, NJ	27	45068	12.6029	12.5686	12.682	12.3443	0.33768	0.00252209	0.046498
39133	Hinesville, GA	8	14095	6.01441	5.9026	5.93387	5.82492	0.108949	0.0130044	0.0865861
39430	Holland, MI	32	50410	9.0432	9.06731	9.58153	8.62986	0.951667	0.00473787	0.0600055
40213	Hot Springs, AR	24	24920	7.55986	7.64418	7.96501	7.29312	0.671888	0.00861479	0.0780834
40375	Houma, LA	54	61625	8.69952	8.69395	8.95871	8.63125	0.327465	0.00522529	0.0653868
40429	Houston, TX	1941	3432592	14.2383	13.8378	15.3819	12.9125	2.46936	0.0187323	0.125668
40753	Huntington, WV--KY--OH	97	101607	9.55819	9.39471	10.6261	8.95226	1.67388	0.00886615	0.0835732
40780	Huntsville, AL	119	144549	9.76625	9.12495	10.8051	7.84901	2.95606	0.0230543	0.138671
40996	Idaho Falls, ID	42	50740	10.0726	9.92066	10.3469	9.71218	0.634763	0.00258392	0.0458441
41212	Indianapolis, IN	696	938610	13.8631	12.9323	14.7211	11.7426	2.97856	0.0121274	0.101618
41347	Indio--Cathedral City--Palm Springs, CA	83	163746	10.5742	10.4179	10.1547	10.7952	-0.640439	0.00373261	0.056148
41590	Iowa City, IA	26	43392	7.82365	7.98139	8.17992	7.6609	0.519018	0.00360104	0.0555461
41914	Ithaca, NY	27	37268	8.26346	8.35558	9.02274	7.84897	1.17377	0.0102563	0.0921467
42157	Jackson, MI	61	61907	9.37112	9.20438	10.1655	8.31977	1.84569	0.00830556	0.079158
42211	Jackson, MS	200	235054	8.54481	8.28522	9.75314	7.12077	2.63237	0.0275142	0.152142
42265	Jackson, TN	38	46302	8.51666	8.35391	8.77053	7.96958	0.800959	0.0042613	0.059592
42346	Jacksonville, FL	305	539516	10.5775	9.4832	11.3898	8.03322	3.35654	0.0245488	0.140513
42400	Jacksonville, NC	25	33829	6.59665	6.59873	6.84648	6.72068	0.125801	0.0121318	0.0976272
42562	Janesville, WI	29	33220	8.37961	8.47283	8.57732	8.43287	0.144455	0.00410274	0.0581139
42967	Jefferson City, MO	25	24111	7.1014	7.03315	7.60475	6.70591	0.898842	0.0118003	0.0937223
43210	Johnson City, TN	53	60693	10.3891	10.1175	11.0182	9.81368	1.20454	0.00969814	0.0910337
43291	Johnstown, PA	54	45665	12.8554	12.6402	13.6544	12.2228	1.43161	0.0044842	0.0615002
43345	Jonesboro, AR	32	32821	8.87259	8.83906	8.86182	8.71347	0.148346	0.00171304	0.0370092
43399	Joplin, MO	48	49121	9.56282	9.42128	9.79448	9.16898	0.625501	0.00295689	0.0490643
43723	Kalamazoo, MI	127	149210	8.89522	8.70144	9.69774	8.07392	1.62382	0.0150905	0.108664
43885	Kankakee, IL	21	29061	10.2923	10.2089	10.7235	9.73355	0.989948	0.00221528	0.0422346
43912	Kansas City, MO--KS	1037	1210945	12.1801	11.7574	13.7088	11.0518	2.65694	0.0131843	0.105672
44479	Kennewick--Richland, WA	97	117004	9.0177	9.02717	9.56777	8.60991	0.957862	0.00403778	0.0592197
44506	Kenosha, WI	89	91815	10.4087	10.3206	10.5583	10.152	0.406266	0.00362782	0.049942
44992	Killeen, TX	87	118477	9.74199	9.50757	9.9164	9.17665	0.739751	0.00453304	0.062755
45235	Kingsport, TN--VA	30	42182	10.8724	10.6063	11.6845	10.4324	1.25217	0.00610946	0.0725384
45262	Kingston, NY	22	20471	10.7414	10.6831	11.5493	10.1292	1.42004	0.00547902	0.0676476
45451	Kissimmee, FL	38	81449	9.08744	9.43986	9.56439	9.62581	-0.0614162	0.0034575	0.0472492
45640	Knoxville, TN	206	298416	10.3401	10.0541	11.7137	9.28754	2.42617	0.0138699	0.109581
45694	Kokomo, IN	39	55303	10.8503	10.6608	11.2378	10.3258	0.912035	0.00417131	0.0605152
45910	La Crosse, WI--MN	61	64219	6.48736	6.31726	7.02936	5.78207	1.2473	0.0221134	0.127789
45937	Lady Lake, FL	4	6528	7.88692	7.94427	7.96731	8.06612	-0.0988121	0.00185679	0.0356443
46018	Lafayette, IN	61	92857	10.0285	9.81571	9.74374	9.51121	0.232527	0.00446724	0.0617602
46045	Lafayette, LA	93	126053	10.3299	10.1492	11.0236	9.70256	1.32104	0.00905717	0.088478
46126	Lafayette--Louisville, CO	30	51485	12.7907	12.8345	13.1289	12.7886	0.340314	0.00128969	0.0328032
46531	Lake Charles, LA	78	95202	10.5251	10.1656	11.3781	9.47113	1.90694	0.00949288	0.0873928
46801	Lake Jackson--Angleton, TX	35	40456	8.77211	8.71132	8.83318	8.49648	0.336698	0.00341149	0.0538827
46828	Lakeland, FL	58	137949	10.5889	9.97447	11.0887	9.44571	1.64304	0.0106244	0.0915679
47530	Lancaster, PA	172	228388	13.5603	13.2809	15.5661	12.6314	2.9347	0.00733079	0.0794337
47611	Lancaster--Palmdale, CA	112	226063	12.5095	12.4243	12.6328	12.3005	0.332285	0.00171988	0.0355138
47719	Lansing, MI	172	227295	10.7963	10.3316	11.1607	9.56934	1.59141	0.0125487	0.103414
47854	Laredo, TX	69	118260	10.9223	10.5859	10.9036	9.77038	1.13326	0.00363748	0.0542579
47935	Las Cruces, NM	68	74854	11.0456	10.9326	11.1602	10.7074	0.452829	0.00170809	0.036976
47962	Las Vegas, NV	762	1243990	15.5044	15.4643	16.4731	14.8427	1.63035	0.007462	0.0798368
48232	Lawrence, KS	38	63444	8.79732	8.64492	8.7257	8.55443	0.171272	0.00151338	0.0360715
48394	Lawton, OK	65	70557	9.6418	9.38793	9.80362	9.01468	0.78894	0.00548308	0.0681388
48664	Lebanon, PA	37	44150	13.7355	13.6569	14.1009	13.2625	0.838327	0.00209511	0.0427623
48799	Leesburg--Eustis, FL	32	36229	7.66308	7.57846	7.98385	7.35284	0.631005	0.00623512	0.0726922
48826	Lee's Summit, MO	26	44503	9.05872	8.84485	9.3738	8.66803	0.705766	0.00270754	0.0480558
49096	Leominster--Fitchburg, MA	61	82147	10.5439	10.3438	11.4697	9.67139	1.79831	0.0126804	0.100264
49312	Lewiston, ID--WA	37	37624	7.25253	7.21286	7.51967	7.14402	0.37565	0.00520999	0.0673236
49339	Lewiston, ME	18	31456	8.9603	8.84792	9.71383	8.30405	1.40978	0.00690798	0.0768492
49582	Lexington-Fayette, KY	129	230410	12.2273	11.7391	12.627	11.2346	1.39239	0.00476592	0.0638998
49852	Lima, OH	55	61811	10.2753	10.1828	10.8288	9.1211	1.7077	0.00792115	0.080849
49933	Lincoln, NE	161	207569	9.6815	9.47082	10.6024	8.73086	1.87154	0.0082708	0.0817667
50392	Little Rock, AR	205	249719	9.56483	8.95577	10.0739	8.47716	1.59677	0.0220884	0.136689
50527	Livermore, CA	38	67427	13.1585	13.2017	13.3892	13.0918	0.297431	0.000959191	0.0288827
50851	Lodi, CA	46	73743	12.0819	11.8833	12.2561	11.7925	0.463547	0.00324649	0.0516493
50959	Logan, UT	34	52501	9.42943	9.42827	9.56833	9.38362	0.184713	0.00130374	0.0317591
51040	Lompoc, CA	38	45384	8.24979	8.30835	8.94626	7.79444	1.15182	0.00625698	0.0667566
51175	Longmont, CO	45	70752	11.7686	11.7432	11.8721	11.6387	0.233379	0.000391752	0.0171719
51256	Longview, TX	60	68062	8.01116	7.995	8.45042	7.77567	0.674746	0.00767351	0.0774106
51283	Longview, WA--OR	46	44488	7.8428	7.69743	8.38145	6.83039	1.55106	0.018877	0.115985
51364	Lorain--Elyria, OH	129	150364	11.7008	11.5658	11.8647	11.3437	0.521027	0.00486909	0.0614671
51445	Los Angeles--Long Beach--Santa Ana, CA	7619	11602435	25.1392	25.0712	26.7967	22.2639	4.5328	0.00965987	0.0874312
51715	Louisville, KY--IN	608	742362	13.3108	12.9471	14.9453	12.2069	2.73837	0.0114422	0.0977991
51877	Lubbock, TX	162	185140	11.5471	11.461	12.1718	10.6763	1.49547	0.00466486	0.0635805
52201	Lynchburg, VA	47	68553	8.53018	8.17001	9.59793	6.56994	3.02798	0.0333185	0.166736
52390	McAllen, TX	202	367419	9.64496	9.35998	9.35803	9.75086	-0.392834	0.00941042	0.0892421
52687	McKinney, TX	18	32858	10.3121	10.2487	10.5229	10.0546	0.468275	0.000714643	0.024411
52822	Macon, GA	102	103183	8.90782	8.4308	9.95373	6.6382	3.31553	0.0350208	0.173523
52984	Madera, CA	30	50588	9.84913	9.57776	9.79403	9.29366	0.500368	0.00414617	0.0588978
53200	Madison, WI	161	256904	8.55447	8.52698	9.08357	8.14008	0.943489	0.00967163	0.0895004
53740	Manchester, NH	92	95797	11.8211	11.5073	13.0159	10.6912	2.32462	0.0120065	0.0941093
53794	Mandeville--Covington, LA	12	25057	6.2737	6.21518	6.65316	6.23504	0.418113	0.0155881	0.112196
54091	Mansfield, OH	43	64078	11.0617	11.1453	12.6497	9.84722	2.80252	0.0116299	0.0983874
54145	Manteca, CA	30	48155	12.0533	12.0298	12.0717	12.0254	0.046288	0.000476836	0.0194365
55333	Marysville, WA	75	86867	6.58343	6.6177	6.89473	6.44768	0.447044	0.0180633	0.117395
55603	Mauldin--Simpsonville, SC	15	25746	8.37721	8.2488	9.13392	7.69514	1.43878	0.0103724	0.0914801
55981	Medford, OR	51	93542	8.40846	8.55083	8.82786	8.18573	0.642136	0.010784	0.0897614
56116	Memphis, TN--MS--AR	682	876167	11.1002	10.7416	11.8066	9.94863	1.85796	0.0151286	0.111918
56251	Merced, CA	71	103061	10.2942	10.3163	10.6248	9.83103	0.793738	0.0027973	0.0483871
56602	Miami, FL	2153	4212993	12.7634	12.5723	13.4058	11.4774	1.92834	0.00941705	0.0885487
56656	Michigan City, IN--MI	42	44910	10.3453	10.2642	10.8077	9.80269	1.00501	0.00484653	0.0630955
56899	Middletown, NY	36	41497	10.2519	10.2106	10.4853	9.90239	0.582913	0.00615228	0.0688618
56926	Middletown, OH	56	62139	11.5644	11.5801	12.0559	11.2642	0.791676	0.00267084	0.0475403
57007	Midland, TX	87	90783	10.351	10.343	10.5257	10.0817	0.444055	0.00215714	0.0403196
57466	Milwaukee, WI	1054	1176707	12.726	12.34	14.5399	10.8259	3.71401	0.0185385	0.120463
57628	Minneapolis--St. Paul, MN	1624	2080431	10.6326	10.2383	13.0907	9.40564	3.68505	0.0239957	0.142498
57709	Mission Viejo, CA	352	502293	14.1057	14.1745	14.2666	13.9499	0.316751	0.00621316	0.0724598
57736	Missoula, MT	35	42070	9.0362	8.86508	9.29269	8.41908	0.873608	0.00436319	0.0603485
57925	Mobile, AL	198	251465	9.56386	8.76005	10.2998	7.82586	2.47398	0.0284589	0.153447
58006	Modesto, CA	174	268414	12.6725	12.5813	12.8666	12.5881	0.278498	0.00354967	0.0534233
58168	Monessen, PA	21	21177	13.1142	13.2389	13.6434	13.0619	0.581445	0.00470852	0.0641772
58330	Monroe, LA	57	60020	8.38809	8.22409	8.90847	7.50037	1.40811	0.022804	0.134634
58357	Monroe, MI	29	34971	11.1486	11.1361	11.0295	11.1033	-0.0737589	0.00144746	0.034793
58600	Montgomery, AL	147	170321	9.87147	9.63283	9.93365	9.83487	0.0987847	0.00945666	0.0859213
59275	Morgantown, WV	35	41205	12.6519	12.6909	13.064	12.1297	0.934321	0.00756943	0.079047
59410	Morristown, TN	28	32667	9.19811	9.10239	9.41874	8.73775	0.680984	0.00422371	0.0603273
60490	Mount Vernon, WA	16	25496	8.80062	8.43874	8.63474	8.22879	0.405947	0.00765014	0.0808712
60625	Muncie, IN	67	70430	10.8965	10.8734	11.1545	10.6006	0.553935	0.00233085	0.0444224
60733	Murfreesboro, TN	26	43125	8.72929	8.55551	9.04416	8.46585	0.578311	0.00341452	0.0537895
60841	Muskegon, MI	94	100406	8.70103	8.51805	9.71144	7.50902	2.20242	0.014511	0.107024
60895	Myrtle Beach, SC	57	52983	7.44459	7.27308	8.13	7.041	1.089	0.00781941	0.0808178
60976	Nampa, ID	47	70041	9.31158	9.15367	9.43259	8.83333	0.59926	0.0020023	0.0419636
61057	Napa, CA	48	70997	9.78931	9.73728	10.0885	9.40945	0.679088	0.00307107	0.0508933
61165	Nashua, NH--MA	68	105864	10.2898	9.6576	12.0473	9.09109	2.95617	0.0245407	0.144396
61273	Nashville-Davidson, TN	411	492686	11.2833	10.5244	12.7313	9.25283	3.47843	0.0216331	0.136568
61705	Newark, OH	35	39981	11.1147	10.8897	10.8255	10.4523	0.373188	0.00467987	0.0637925
61786	New Bedford, MA	116	115654	13.7783	13.6657	15.1516	12.4238	2.72776	0.0154522	0.107994
62407	New Haven, CT	391	427000	13.8037	13.5319	16.4245	11.9081	4.51647	0.0224753	0.135697
62677	New Orleans, LA	781	881215	14.2526	13.5369	15.09	13.0566	2.03345	0.019697	0.124241
63217	New York--Newark, NY--NJ--CT	12915	16801021	23.2441	23.1893	25.9843	21.1456	4.83871	0.031078	0.148055
63433	Norman, OK	53	67075	9.29036	9.20088	9.2988	9.03913	0.259667	0.00201885	0.0399473
63838	North Port--Punta Gorda, FL	32	54217	9.19988	9.26599	9.51011	9.17296	0.337153	0.0041642	0.05639
64135	Norwich--New London, CT	61	68621	10.7102	10.4641	12.4469	9.56024	2.88669	0.0263947	0.148046
64567	Ocala, FL	42	66507	8.9609	8.61744	9.40681	8.27309	1.13371	0.00561672	0.0680619
64864	Odessa, TX	88	91215	10.5234	10.5568	10.7496	10.1857	0.563867	0.00235673	0.0419216
64945	Ogden--Layton, UT	220	354879	13.6697	13.5918	13.9865	13.3744	0.612058	0.00200192	0.040511
65080	Oklahoma City, OK	604	662873	12.4321	11.869	12.9333	10.8714	2.06197	0.0139439	0.109011
65242	Olympia--Lacey, WA	73	113910	8.39468	8.22523	8.62531	7.74963	0.875684	0.0204402	0.104893
65269	Omaha, NE--IA	588	586652	11.1147	10.9986	12.4532	10.2977	2.15551	0.0127014	0.10474
65863	Orlando, FL	423	974077	10.9516	10.6638	11.453	10.1734	1.27959	0.00877339	0.0848336
66160	Oshkosh, WI	27	28362	8.27345	8.23572	8.05021	8.15107	-0.100858	0.00268265	0.0438551
66484	Owensboro, KY	42	52423	10.1081	10.0199	10.5863	9.77958	0.80674	0.00202044	0.0392416
66673	Oxnard, CA	142	280756	12.2533	12.3279	12.5604	11.9497	0.610791	0.00395798	0.0496523
67105	Palm Bay--Melbourne, FL	113	193732	8.4079	8.36543	8.77729	7.97627	0.801021	0.0061687	0.0726855
67294	Panama City, FL	33	43048	7.05938	6.94657	7.54231	6.87311	0.669201	0.00509012	0.0619921
67672	Parkersburg, WV--OH	33	47538	12.2568	12.2149	12.0753	11.9722	0.103071	0.00361769	0.0555424
67807	Pascagoula, MS	44	43519	7.43111	7.40605	7.61568	6.92114	0.69454	0.00878469	0.0794837
68482	Pensacola, FL--AL	140	204713	9.2704	8.59006	9.87521	8.02357	1.85164	0.0176524	0.12254
68509	Peoria, IL	139	168947	9.44743	9.2531	10.8905	8.75777	2.13277	0.0133638	0.107067
68887	Petaluma, CA	34	38204	9.55533	9.55095	9.6479	9.43511	0.212793	0.00295504	0.04946
69076	Philadelphia, PA--NJ--DE--MD	4133	4632275	18.3681	17.2239	21.1004	15.1432	5.9572	0.0231741	0.14132
69184	Phoenix--Mesa, AZ	1944	2747164	15.1229	14.7952	15.9035	14.0979	1.80562	0.00767621	0.0788598
69454	Pine Bluff, AR	48	45862	8.49641	8.23507	8.87743	6.87126	2.00617	0.0119176	0.100345
69697	Pittsburgh, PA	1190	1370551	16.4809	16.0795	18.7587	15.1361	3.62257	0.0120331	0.101928
69778	Pittsfield, MA	50	41773	9.70327	9.60115	10.5138	9.09273	1.4211	0.0124205	0.101766
70426	Pocatello, ID	45	51649	10.0392	10.0827	10.3824	9.94	0.442422	0.00202789	0.0413234
70993	Port Arthur, TX	87	99335	10.8277	10.7098	11.0648	10.713	0.351876	0.00270077	0.0458152
71074	Porterville, CA	30	43963	8.51115	8.53708	8.67224	8.60453	0.0677071	0.00368749	0.0541799
71155	Port Huron, MI	59	62074	10.3186	10.2699	11.366	9.72613	1.63984	0.00689887	0.0766516
71263	Portland, ME	95	118257	9.65893	9.5729	11.1502	8.79519	2.35497	0.0254204	0.144303
71317	Portland, OR--WA	909	1384630	12.0198	11.4693	12.9648	10.9215	2.04329	0.0177591	0.123013
71479	Port St. Lucie, FL	95	128811	8.75513	8.68162	9.06358	8.26587	0.797705	0.00448923	0.0615569
71506	Portsmouth, NH--ME	31	29705	9.07444	8.89428	9.07681	8.85792	0.218892	0.00574416	0.0663664
71749	Pottstown, PA	40	51097	11.2672	11.2149	11.9808	10.6851	1.29571	0.00471156	0.0637486
71803	Poughkeepsie--Newburgh, NY	191	229019	10.4068	10.131	12.7103	9.27513	3.43519	0.0200663	0.132484
72046	Prescott, AZ	23	38745	9.84284	9.8604	10.003	9.78414	0.21888	0.00100572	0.0273522
72505	Providence, RI--MA	789	944890	14.0032	13.6912	16.6056	12.2817	4.32385	0.0248858	0.140896
72559	Provo--Orem, UT	185	267154	12.1082	12.1448	12.4632	12.0533	0.409897	0.00248525	0.0451213
72613	Pueblo, CO	116	108924	11.6685	11.38	11.9724	10.8083	1.16413	0.00475111	0.0611644
73153	Racine, WI	104	108071	10.4739	10.3702	10.7783	9.83863	0.939713	0.0043116	0.0569816
73180	Radcliff--Elizabethtown, KY	30	35877	8.58573	8.57664	8.32482	9.04943	-0.724608	0.0125988	0.0954371
73261	Raleigh, NC	178	353444	9.24296	8.98408	10.4515	8.25898	2.19255	0.0165516	0.120619
73396	Rapid City, SD	42	45628	8.16797	8.05088	8.51192	7.60346	0.908464	0.00474701	0.061881
73693	Reading, PA	136	162014	13.7513	13.5576	15.2249	12.6568	2.5681	0.00841608	0.0832807
73774	Redding, CA	31	45940	8.50832	8.57503	8.81189	8.58304	0.228855	0.0122628	0.0991203
74179	Reno, NV	155	238055	15.6117	15.5458	16.8399	14.5245	2.31539	0.0071853	0.0776705
74746	Richmond, VA	478	709350	11.4864	11.0714	13.5908	9.65372	3.93704	0.030628	0.161133
75340	Riverside--San Bernardino, CA	862	1341994	20.0476	20.0044	20.2962	19.1838	1.11241	0.00665351	0.0704667
75421	Roanoke, VA	138	174489	11.7031	11.5208	13.4741	10.2419	3.23222	0.0128823	0.10286
75637	Rochester, MN	75	81182	7.11027	7.0369	7.23538	6.88891	0.346476	0.00644965	0.0736486
75664	Rochester, NY	470	514297	11.7634	11.2344	13.9864	9.93911	4.04728	0.0207174	0.13299
75718	Rockford, IL	195	201287	9.53903	9.43498	9.87428	9.09964	0.774648	0.00748242	0.0772638
75745	Rock Hill, SC	28	49044	8.76588	8.69053	8.46384	8.25313	0.210704	0.01059	0.0899326
75988	Rocky Mount, NC	34	43301	9.36895	9.09045	9.81709	8.00169	1.81539	0.00759463	0.081548
76204	Rome, GA	10	15041	8.08206	7.83032	8.40186	7.35258	1.04928	0.00795759	0.0828209
76474	Round Lake Beach--McHenry--Grayslake, IL--WI	54	116318	8.67765	8.86912	9.13608	8.84352	0.292565	0.00398426	0.0541765
77068	Sacramento, CA	747	1192332	14.6455	14.1849	15.344	13.4943	1.84966	0.00879706	0.0818529
77149	Saginaw, MI	98	99611	10.7364	10.5046	11.1119	9.77275	1.33912	0.00917429	0.0878999
77230	St. Augustine, FL	11	14507	6.50722	6.55515	6.11353	6.80423	-0.690697	0.00500562	0.06303
77257	St. Charles, MD	28	56267	8.23623	8.29476	8.5419	8.19793	0.343965	0.00573187	0.0598892
77338	St. Cloud, MN	33	41757	7.98606	7.8015	8.21526	7.5358	0.67946	0.00554576	0.0693043
77446	St. George, UT	22	32652	9.30658	9.3114	9.33768	9.18815	0.14953	0.00140442	0.03176
77743	St. Joseph, MO--KS	65	69475	9.99202	9.84572	10.6691	9.48934	1.17981	0.0043511	0.0603509
77770	St. Louis, MO--IL	1419	1780850	12.4643	11.6983	13.8184	10.745	3.07331	0.016869	0.11923
78229	Salem, OR	105	170886	8.82587	8.76768	9.74599	7.7835	1.96249	0.0166897	0.115834
78310	Salinas, CA	49	159878	11.4942	11.658	11.9991	10.8843	1.11489	0.00338491	0.0422185
78364	Salisbury, MD--DE	28	32195	8.6744	8.66635	8.70574	8.25771	0.448024	0.00212553	0.0404459
78499	Salt Lake City, UT	538	834822	17.7076	17.5455	18.7527	16.9569	1.79586	0.00502464	0.0633406
78553	San Angelo, TX	82	75880	10.5117	10.3707	10.743	10.0623	0.680663	0.00455715	0.0630999
78580	San Antonio, TX	932	1201088	13.2711	12.5901	13.5996	11.7016	1.89795	0.0116183	0.101034
78661	San Diego, CA	1573	2415671	14.7472	14.6311	15.9612	13.7412	2.21997	0.0101136	0.0938048
78769	Sandusky, OH	42	44118	9.76447	9.66338	9.86201	9.51532	0.346692	0.00194249	0.0394879
78904	San Francisco--Oakland, CA	2045	2875254	16.4538	16.3923	17.5942	15.7783	1.81585	0.00791607	0.0793729
79039	San Jose, CA	896	1467293	18.1256	18.1195	19.0187	17.6751	1.34363	0.00527113	0.0645492
79147	San Luis Obispo, CA	28	39179	8.48854	8.39983	8.47847	8.2424	0.236067	0.00463114	0.0636588
79228	San Rafael--Novato, CA	109	175503	9.62058	9.62798	10.0351	9.51252	0.522611	0.00937607	0.0890489
79282	Santa Barbara, CA	153	182667	9.88272	9.89788	10.0807	9.52839	0.552258	0.0064138	0.0734102
79309	Santa Clarita, CA	105	152994	13.3245	13.4194	13.6835	13.21	0.473496	0.0018816	0.0391724
79336	Santa Cruz, CA	99	132104	10.3449	10.1398	11.1776	9.79419	1.38341	0.0217286	0.117364
79363	Santa Fe, NM	31	53073	11.8763	11.9125	12.0296	11.7664	0.263185	0.00130775	0.0319171
79417	Santa Maria, CA	72	102483	9.90783	9.92023	10.134	9.75793	0.376021	0.00343152	0.0526427
79498	Santa Rosa, CA	196	252635	9.32245	9.35151	10.1361	8.88446	1.25165	0.0111728	0.0954996
79606	Sarasota--Bradenton, FL	213	330464	9.8045	9.77808	10.4833	9.26458	1.21869	0.00674899	0.0725456
79633	Saratoga Springs, NY	28	30990	7.88991	7.28148	8.75536	7.05569	1.69967	0.0355571	0.171404
79768	Savannah, GA	148	135773	9.82764	9.23723	10.5619	8.24026	2.32168	0.0395204	0.168288
80227	Scranton, PA	299	291874	11.5112	11.3925	12.119	11.0029	1.11608	0.0144055	0.0993459
80362	Seaside--Monterey--Marina, CA	84	105549	8.77338	8.77969	9.66936	7.84974	1.81961	0.0155712	0.10233
80389	Seattle, WA	2234	2561824	11.8481	11.7172	14.1132	11.0076	3.10566	0.0279104	0.147889
81118	Sheboygan, WI	23	45871	8.65871	8.72288	9.01611	8.46764	0.548463	0.00265361	0.0468842
81631	Sherman, TX	54	46358	8.9223	8.87185	9.1076	8.51472	0.592884	0.00320549	0.0513738
81739	Shreveport, LA	181	204953	10.6601	10.283	11.0454	9.65079	1.39458	0.0251679	0.128734
82144	Simi Valley, CA	56	88935	13.5834	13.6325	13.5664	13.6147	-0.0483148	0.00130209	0.0329352
82225	Sioux City, IA--NE--SD	83	81585	8.6015	8.65101	9.39799	8.0833	1.31469	0.00500681	0.0647068
82252	Sioux Falls, SD	78	100625	8.67311	8.49312	9.00629	8.18067	0.825617	0.00550534	0.0676387
82468	Slidell, LA	25	44222	8.80434	8.82065	8.35977	9.07492	-0.715153	0.0085577	0.0760058
83116	South Bend, IN--MI	176	186966	10.6901	10.4338	11.6243	9.54248	2.08181	0.011633	0.0987019
83332	South Lyon--Howell--Brighton, MI	43	53274	7.96298	8.02169	8.28153	7.74065	0.540877	0.0173612	0.107122
83548	Spartanburg, SC	85	95255	9.75902	9.69352	10.6363	8.62563	2.0107	0.0171615	0.121757
83764	Spokane, WA--ID	226	274271	11.2201	10.9922	12.4733	9.98892	2.48437	0.0129799	0.103756
83899	Springfield, IL	117	116185	9.39309	9.29463	9.92858	8.81716	1.11142	0.00495401	0.063768
83926	Springfield, MA--CT	298	375826	12.1096	11.8114	14.8151	10.4352	4.37991	0.020818	0.13224
83953	Springfield, MO	121	165615	10.4181	10.205	10.9593	9.55394	1.40535	0.00604926	0.0702543
83980	Springfield, OH	98	76921	12.2341	12.1362	12.5484	11.5807	0.967796	0.00353072	0.0545467
84493	State College, PA	36	55155	10.4685	10.4674	10.8663	10.0413	0.824992	0.00487729	0.0632148
85087	Stockton, CA	207	294508	14.3468	14.1842	14.7795	13.6261	1.15343	0.00346002	0.0542654
85708	Sumter, SC	26	35255	8.75367	8.70046	9.2979	8.10331	1.19459	0.00741768	0.0779632
86302	Syracuse, NY	310	346155	10.9634	10.7188	13.0902	9.48305	3.60712	0.0221814	0.136133
86464	Tallahassee, FL	123	159086	7.11731	6.99375	7.88078	5.70419	2.17658	0.0302716	0.155224
86599	Tampa--St. Petersburg, FL	1081	1541215	11.36	11.0617	12.2771	10.3943	1.88276	0.0121008	0.0990831
87004	Temecula--Murrieta, CA	61	133675	12.3734	12.3427	12.6317	12.1356	0.496111	0.00217064	0.0426682
87058	Temple, TX	46	53171	9.64109	9.49817	9.79672	9.07562	0.721102	0.00334983	0.0532708
87139	Terre Haute, IN	71	56657	9.57562	9.51279	10.0098	8.6822	1.32759	0.00521037	0.0584147
87193	Texarkana, TX--Texarkana, AR	63	59435	9.08816	8.97366	9.44267	8.22997	1.2127	0.0105939	0.0904555
87220	Texas City, TX	63	62897	10.2684	10.198	10.381	9.80985	0.571133	0.00375789	0.0540273
87328	The Woodlands, TX	35	68364	7.87049	7.66448	8.29622	7.53457	0.761658	0.00703885	0.0771654
87490	Thousand Oaks, CA	88	162368	13.963	14	14.5914	13.9033	0.688055	0.00272021	0.047724
87787	Titusville, FL	26	35146	7.5936	7.49776	7.90976	7.38343	0.526323	0.00399284	0.0547089
87868	Toledo, OH--MI	404	434787	13.6876	13.2554	14.9608	12.0271	2.93373	0.0108142	0.0950037
88084	Topeka, KS	92	109932	10.5105	10.2349	10.943	9.64584	1.29714	0.00665276	0.0725757
88273	Tracy, CA	25	51821	13.2235	13.0953	13.4243	12.9707	0.453579	0.000838433	0.0268525
88462	Trenton, NJ	176	226419	16.3801	16.1553	18.0843	14.7449	3.33941	0.00724471	0.0771776
88732	Tucson, AZ	524	644462	13.426	12.9533	13.625	12.0953	1.52977	0.00806555	0.0826354
88948	Tulsa, OK	342	454201	11.6949	11.5086	11.8106	11.2523	0.558263	0.0128005	0.103642
89083	Turlock, CA	38	64253	10.9504	10.9307	11.0858	10.8069	0.278971	0.000820177	0.0257928
89110	Tuscaloosa, AL	50	73598	8.54429	8.37457	9.15872	7.38193	1.77679	0.0170441	0.120055
89326	Tyler, TX	67	72919	9.99508	9.89644	10.1321	9.24625	0.885809	0.0122432	0.100622
89650	Uniontown--Connellsville, PA	38	36575	13.947	13.864	14.6843	13.899	0.785351	0.00393799	0.0562894
89785	Utica, NY	102	95163	9.56299	9.39362	10.699	8.55598	2.14299	0.013236	0.104166
89866	Vacaville, CA	44	73241	10.597	10.5655	10.7717	10.4705	0.301247	0.000673522	0.022392
89974	Valdosta, GA	41	45254	7.40559	7.47877	8.19473	6.39812	1.79661	0.0141115	0.106127
90028	Vallejo, CA	96	143147	11.907	11.8662	12.3097	11.3768	0.932925	0.0030398	0.0509407
90406	Vero Beach--Sebastian, FL	56	69595	7.98855	7.77981	7.89921	7.81479	0.0844241	0.00425532	0.0602894
90514	Victoria, TX	38	52348	8.81324	8.68895	8.85877	8.49928	0.359491	0.00204049	0.0395515
90541	Victorville--Hesperia--Apple Valley, CA	90	139946	13.4024	13.4754	13.7891	13.3018	0.487301	0.00142387	0.0352306
90730	Vineland, NJ	44	63396	11.2772	11.2853	11.9356	10.649	1.28659	0.00517261	0.0657277
90892	Virginia Beach, VA	774	1126454	12.0374	11.6954	13.1933	10.4198	2.77343	0.0168021	0.114261
90946	Visalia, CA	71	100224	9.65695	9.55387	9.669	9.6935	-0.0244999	0.00423234	0.0570675
91027	Waco, TX	104	130007	9.82319	9.73106	10.196	9.06684	1.1292	0.00588203	0.0696172
91783	Warner Robins, GA	36	51866	8.12424	7.86722	8.47048	7.45425	1.01622	0.00403996	0.0572117
92242	Washington, DC--VA--MD	2289	3638127	13.4776	13.2028	15.5069	12.6766	2.83031	0.0214177	0.134845
92485	Waterbury, CT	127	170108	11.4947	11.1582	13.1492	9.97634	3.17284	0.0189861	0.123944
92593	Waterloo, IA	60	77770	8.11813	8.08061	8.78076	7.65065	1.13011	0.00799258	0.0775503
92890	Watsonville, CA	29	56864	10.851	10.8566	11.0257	10.8241	0.201601	0.00146552	0.034595
93025	Wausau, WI	28	31674	6.46868	6.58381	6.64181	6.26207	0.379739	0.0114937	0.0961232
93592	Weirton, WV--Steubenville, OH--PA	50	54417	11.929	11.8663	13.6499	11.5834	2.06655	0.00666858	0.0736255
93862	Wenatchee, WA	30	33045	8.22342	8.25447	8.56149	8.00775	0.55374	0.00211716	0.0424423
94294	Westminster, MD	19	31260	9.29667	9.26893	9.68377	9.0919	0.591866	0.00172322	0.0352201
94726	Wheeling, WV--OH	73	61163	11.6963	11.6129	12.5565	11.4023	1.15422	0.00694872	0.0777056
95077	Wichita, KS	280	325244	11.0475	10.5648	11.8528	9.62041	2.23243	0.0136654	0.106289
95104	Wichita Falls, TX	69	77614	10.0637	9.84968	10.2962	9.51955	0.776683	0.00627156	0.0741689
95293	Wildwood--North Wildwood--Cape May, NJ	25	29404	8.97429	8.82587	9.47994	8.66022	0.819724	0.00456472	0.0630645
95455	Williamsport, PA	46	43694	9.88731	9.98271	10.401	9.33104	1.06992	0.00589639	0.0688948
95833	Wilmington, NC	71	113119	8.56975	8.05155	9.74477	7.25606	2.48871	0.0176722	0.120604
96103	Winchester, VA	32	36923	10.9658	10.7866	11.6228	10.5061	1.11667	0.00639684	0.0641652
96670	Winston-Salem, NC	151	214005	11.1906	10.7693	12.8135	9.58382	3.22968	0.0226038	0.140719
96697	Winter Haven, FL	50	91481	9.07349	8.97586	9.13067	8.73195	0.398727	0.00364075	0.055133
97291	Worcester, MA--CT	289	311519	11.6578	11.306	14.3354	9.99208	4.34331	0.0315926	0.165016
97507	Yakima, WA	60	93969	10.1977	10.2317	10.8516	9.71463	1.13695	0.00353353	0.0550265
97750	York, PA	150	160424	13.1676	12.8961	14.8491	12.1459	2.70313	0.00638408	0.0750586
97831	Youngstown, OH--PA	350	367971	12.2514	11.9465	13.1281	11.0846	2.04351	0.00750126	0.0794335
97939	Yuba City, CA	56	69727	9.51374	9.37953	9.50132	9.25464	0.246683	0.00387148	0.0578995
98020	Yuma, AZ--CA	53	76221	9.25356	9.14012	9.16791	9.32231	-0.1544	0.0021605	0.0368425
98182	Zephyrhills, FL	29	35193	8.92963	8.92265	8.37314	9.01364	-0.640508	0.00636109	0.0701449
